# Supplementary material for: Identification of Francisella tularensis Subspecies in a Clinical Setting Using MALDI-TOF MS: An In-House Francisella Library and Biomarkers
Source: Microorganisms. 2023 Mar 30;11(4):905. doi: 10.3390/microorganisms11040905 (PMC10146885; doi:10.3390/microorganisms11040905)
Supplement: Supplementary file 1 [file microorganisms-11-00905-s001.zip]

Archive with 4 entries (4 files):
- Table S1 Identification scores of F. tularensis strains with BDAL 3.2.1.0 and with BDAL 3.2.1.0 +SR 1.0.0.0.0 databases.xlsx
- Table S2 Identification scores of F. tularensis strains with the in-house Francisella database.xlsx
- Table S3 Selected biomarker masses matched with genes of possible proteins-proof.pdf
- Table S4 Results of the BLAST and alignment analyses of the different Biomarkers.xlsx
