# Supplementary material for: Identification of Francisella tularensis Subspecies in a Clinical Setting Using MALDI-TOF MS: An In-House Francisella Library and Biomarkers
Source: Microorganisms. 2023 Mar 30;11(4):905. doi: 10.3390/microorganisms11040905 (PMC10146885; doi:10.3390/microorganisms11040905)
Supplement: Supplementary file 1 [file microorganisms-11-00905-s001.zip › Table S1 Identification scores of F. tularensis strains with BDAL 3.2.1.0 and with BDAL 3.2.1.0 +SR 1.0.0.0.0 databases.xlsx]

## Sheet: Direct transfer
Direct Smear	Strain-number	Runnumber	BDAL 3.2.1.0a	BDAL 3.2.1.0+SR 1.0.0.0			>0.300b	Correct ID? (>2.000)
Duplo				a	b
F.tularensis						2nd species ≥ 2.000?	duplo difference		*if ID 2e species <2.000
F. tularensis subsp. tularensis	BD13-00202	20130904b	no reliable ID	2.341 F.tularensis 5600	2.293 F.tularensis 5600	no, subsp. yes*	0.048	yes	difference = 0.259/0.410
		20160128b a	no reliable ID	2.336 F. tularensis 5600	geen spectrum	no, subsp. yes*		yes	difference = 0.291
		20160128b b	no reliable ID	no spectrum	2.262 F.tularensis 5600	no, subsp. no		yes
		20151202c a	no reliable ID	2.342 F.tularensis 5600	2.306 F.tularensis 5600	no, subsp. yes*	0.036	yes	difference = 0.263/>0.300
		20151202c b	no reliable ID	2.280 F.tularensis 5600	2.194 F.tularensis 5600	no, subsp. no	0.014	yes
	BD13-00126	20130904b	no reliable ID	2.478 F.tularensis 5600	2.466 F.tularensis 5600	no, subsp. yes*	0.012	yes	difference > 0.300
		20151202c a	no reliable ID	2.340 F.tularensis 5600	2.412 F.tularensis 5600	no, subsp. no	0.072	yes
		20151202c b	no reliable ID	2.501 F.tularensis 5600	2.437 F.tularensis 5600	no, subsp. no	0.064	yes
	BD06-00286	20130904b	no reliable ID	2.304 F.tularensis 5600	2.371 F.tularensis 5600	no, subsp. no	0.022	yes
		20160128b a	no reliable ID	2.304 F.tularensis 5600	2.289 F.tularensis 5600	no, subsp. yes*	0.015	yes	difference > 0.300
		20160128b b	no reliable ID	2.378 F.tularensis 5600	2.331 F.tularensis 5600	no, subsp. yes*	0.047	yes	difference = 0.250/0.272
		20151202c a	no reliable ID	2.405 F.tularensis 5600	2.399 F.tularensis 5600	no, subsp. yes*	0.006	yes	difference = 0.263/0.262
		20151202c b	no reliable ID	2.307 F.tularensis 5600	2.420 F.tularensis 5600	no, subsp. no	0.113	yes
F.tularensis subsp. holarctica	BD06-00290	20130904b	no reliable ID	2.393 F.tularensis 10857	2.403 F.tularensis 5536	no, subsp. no	0.01	yes
		20160128b a	no reliable ID	2.368 F.tularensis 5537	2.353 F.tularensis 5537	no, subsp. no	0.015	yes
		20160128b b	no reliable ID	2.409 F.tularensis 5537	2.350 F.tularensis 5536	no, subsp. no	0.059	yes
		20151202c a	no reliable ID	2.472 F.tularensis 5537	2.504 F.tularensis 5537	no, subsp. no	0.032	yes
		20151202c b	no reliable ID	2.368 F.tularensis 5537	2.495 F.tularensis 5537	no, subsp. no	0.127	yes
	BD07-00537	20130904b	no reliable ID	2.403 F.tularensis 5536	2.385 F.tularensis 5536	no, subsp. no	0.018	yes
	BD11-00177	20151202c a	no reliable ID	2.421 F.tularensis 5537	2.435 F.tularensis 5537	no, subsp. no	0.014	yes
		20151202c b	no reliable ID	2.468 F.tularensis 5537	2.388 F.tularensis 5537	no, subsp. no	0.08	yes
	BD13-00130	20130904b	no reliable ID	2.405 F.tularensis 5537	2.449 F.tularensis 10857	no, subsp. no	0.044	yes
	BD13-00127	20130904b	no reliable ID	2.422 F.tularensis 5537	2.335 F.tularensis 5536	no, subsp. no	0.013	yes
	BD13-00203	20130904b	no reliable ID	2.448 F.tularensis 10857	2.450 F.tularensis 10857	no, subsp. no	0.002	yes
	BD13-00204	20130904b	no reliable ID	2.416 F.tularensis 5537	2.446 F.tularensis 5536	no, subsp. no	0.03	yes
	BD13-00205	20130904b	no reliable ID	2.468 F.tularensis 10857	2.422 F.tularensis 10857	no, subsp. no	0.046	yes
	BD13-00206	20130904b	no reliable ID	2.361 F.tularensis 5537	2.425 F.tularensis 5536	no, subsp. no	0.064	yes
	BD13-00207	20130904b	no reliable ID	2.446 F.tularensis 10857	2.430 F.tularensis 10857	no, subsp. no	0.016	yes
	BD13-00208	20130904b	no reliable ID	2.453 F.tularensis 5537	2.398 F.tularensis 10857	no, subsp. no	0.055	yes
	BD13-00209	20130904b	no reliable ID	2.484 F.tularensis 10857	2.448 F.tularensis 10857	no, subsp. no	0.036	yes
	BD15-00089	20150916a	no reliable ID	2.263 F.tularensis 5537	2.394 F.tularensis 5537	no, subsp. no	0.131	yes
		20151202d a	no reliable ID	2.392 F.tularensis 5537	2.232 F.tularensis 10856	no, subsp. no	0.16	yes
		20151202d b	no reliable ID	2.213 F.tularensis 5537	2.234 F.tularensis 5536	no, subsp. no	0.021	yes
F.tularensis subsp. cF. novicida	BD13-00129	20130904b	no reliable ID	1.830 F.tularensis 5530	1.786 F.tularensis 5600	no	0.054	no
		20151202c a	no reliable ID	1.782 F.tularensis 10857	1.795 F.tularensis 5600	no	0.013	no
		20151202c b	no reliable ID	1.880 F.tularensis 5600	1.801 F.tularensis 5600	no	0.079	no
F.tularensis subsp. novicida	BD13-00211	20130904b	no reliable ID	1.929 F.tularensis 5600	1.986 F.tularensis 5600	no	0.057	no
		20151202d a	no reliable ID	1.893 F.tularensis 5600	1.917 F.tularensis 5600	no	0.034	no
		20151202d b	no reliable ID	1.905 F.tularensis 5600	1.862 F.tularensis 5600	no	0.043	no
F.tularensis subsp. mediasiatica	BD13-00131	20130904b	no reliable ID	2.096 F.tularensis 5600*	2.178 F.tularensis 5600	no	0.082	yes
		20151202c a	no reliable ID	1.922 F.tularensis 10857	2.056 F.tularensis 5600	no	0.126	no/yes
		20151202c b	no reliable ID	1.860 F.tularensis 10857	2.042 F.tularensis 5600	no	0.182	no/yes
		20160128b a	no reliable ID	2.127 F.tularensis 5600*	2.015 F.tularensis 5600	no	0.112	yes
		20160128b b	no reliable ID	2.094 F.tularensis 5600*	2.074 F.tularensis 5600	no	0.02	yes
	BD13-00210	20130904b	no reliable ID	2.168 F.tularensis 5600*	2.108 F.tularensis 5600	no	0.06	yes
		20160128b a	no reliable ID	2.032 F.tularensis 5600*	2.122 F.tularensis 10857	no	0.09	yes
		20160128b b	no reliable ID	2.075 F.tularensis 5600	2.061 F.tularensis 5600	no	0.014	yes
		20151202c a	no reliable ID	2.195 F.tularensis 5600	2.047 F.tularensis 5600	no, subsp. yes*	0.148	yes	difference=0.144/(0.097)
		20151202c b	no reliable ID	2.200 F.tularensis 5600	2.104 F.tularensis 5600	no, subsp. yes*	0.096	yes	difference=0.114/(0.132)
Genetic related species
F.hispaniensis	BD13-00142	20130726d	no reliable ID	no spectrum	no reliable ID	no		yes
		20130813	no reliable ID	1.760 F.tularensis 5600	no spectrum	no		yes
F.noatunensis subsp. noatunensis	BD13-00143	20130813	no reliable ID	no spectrum	no spectrum	nvt		no
		20130813b	no reliable ID	no reliable ID	no reliable ID	no		yes
F.orientalis	BD13-00144	20130813	no reliable ID	no reliable ID	no reliable ID	no		yes
F.philomiragia	BD13-00148	20131212a	see BDAL+SR	2.192 F.philomiragia	2.300 F.philomiragia	no	0.108	yes
		20130806	see BDAL+SR	2.162 F.philomiragia	1.942 F.philomiragia	no	0.22	yes
		20130807	see BDAL+SR	1.919 F.philomiragia	2.209 F.philomiragia	no	0.29	yes
	BD13-00149	20131212a	see BDAL+SR	2.321 F.philomiragia	2.264 F.philomiragia	no	0.057	yes
		20130806	see BDAL+SR	1.995 F.philomiragia	1.941 F.philomiragia	no	0.054	no
	BD13-00150	20131212a	see BDAL+SR	2.297 F.philomiragia	2.252 F.philomiragia	no	0.045	yes
		20130806	see BDAL+SR	2.015 F.philomiragia	2.004 F.philomiragia	no	0.011	yes
	BD13-00128	20130807	see BDAL+SR	2.041 F.philomiragia	2.079 F.philomiragia	no	0.038	yes
		20131212a	see BDAL+SR	2.328 F.philomiragia	2.355 F.philomiragia	no	0.027	yes
	BD14-00143	20151202d b	see BDAL+SR	1.923 F.philomiragia	1.743 F.philomiragia	no	0.18	no
		20160128b a	see BDAL+SR	2.251 F.philomiragia	2.171 F.philomiragia	no	0.08	yes
		20160128b b	see BDAL+SR	2.253 F.philomiragia	2.127 F.philomiragia	no	0.126	yes
F.guangzhouensis	BD14-00053	20140527	no reliable ID	no reliable ID	no reliable ID	no		yes
Fenotypic related species
Legionella pneumophila	BD99-00039	20130319b	see BDAL+SR	2.286 L.pneumophila	2.291 L.pneumophila	no	0.005	yes
a run 3013094b, containing all F.tularensis subsp.ecies, was analysed against BDA V.11: all scored "no reliable ID
b a difference >0.300 exceeds the manufacture's differences between the ID-score border

## Sheet: Extract
Extract	Strain-number	Runnumber	BDA 3.2.1.0a	BDAL 3.2.1.0+SR 1.0.0.0			>0.300b	Correct IDs?(>2.000)
Duplo				a	b
F.tularensis						2nd species ≥ 2.000?	duplodifference		*
F.tularensis subsp. tularensis	BD13-00202	20131014a	no reliable ID	2.387 F.tularensis 5600	2.223 F.tularensis 5600	no, subsp. yes*	0.164	yes	difference = 0.272/(>0.300)	(<2.000)
		20131022	no reliable ID	2.208 F.tularensis 5600	2.265 F.tularensis 5600	no, subsp. no	0.057	yes
		20151203a a	no reliable ID	2.059 F.tularensis 5600	2.176 F.tularensis 5600	no, subsp. no	0.117	yes
		20151203a b	no reliable ID	2.074 F.tularensis 5600	2.062 F.tularensis 5600	no, subsp. no	0.012	yes
		20160128b a	no reliable ID	2.035 F.tularensis 5600	2.234 F.tularensis 5600	no, subsp. no	0.199	yes
		20160128b b	no reliable ID	2.023 F.tularensis 5600	2.327 F.tularensis 5600	no, subsp. no	0.304	yes
	BD13-00126	20131024a	no reliable ID	2.449 F.tularensis 5600	2.423 F.tularensis 5600	no, subsp. yes*	0.026	yes	difference = 0.345/0.378
		20151203b a	no reliable ID	2.315 F.tularensis 5600	2.193 F.tularensis 5600	no, subsp. yes*	0.122	yes	difference = / (>0.300)
		20151203b b	no reliable ID	2.204 F.tularensis 5600	2.159 F.tularensis 5600	no, subsp. no	0.017	yes
	BD06-00286	20131014a	no reliable ID	2.237 F.tularensis 5600	2.240 F.tularensis 5600	no, subsp. yes*	0.003	yes	difference = 0.221/(0.287)
		20131022	no reliable ID	2.375 F.tularensis 5600	2.300 F.tularensis 5600	no, subsp. yes*	0.075	yes	difference is 0.350/(>0.300)
		20151203b a	no reliable ID	2.173 F.tularensis 5600	2.071 F.tularensis 5600	no, subsp. no	0.102	yes
		20151203b b	no reliable ID	2.066 F.tularensis 5600	2.137 F.tularensis 5600	no, subsp. no	0.071	yes
		20160128b a	no reliable ID	2.234 F.tularensis 5600	2.285 F.tularensis 5600	no, subsp. yes*	0.051	yes	difference = 0.267/0.326
		20160128b b	no reliable ID	2.124 F.tularensis 5600	2.216 F.tularensis 5600	no, subsp. no	0.008	yes
F.tularensis subsp. holarctica	BD06-00290	20131014a	no reliable ID	2.350 F.tularensis 10857	2.277 F.tularensis 5536	no, subsp. no	0.063	yes
		20131022	no reliable ID	2.269 F.tularensis 10857	2.261 F.tularensis 10857	no, subsp. no	0.008	yes
		20151203b a	no reliable ID	2.318 F.tularensis 5536	2.296 F.tularensis 5536	no, subsp. no	0.024	yes
		20151203b b	no reliable ID	2.190 F.tularensis 10857	2.199 F.tularensis 5151	no, subsp. no	0.009	yes
		20160128b a	no reliable ID	2.323 F.tularensis 5537	2.097 F.tularensis 5537	no, subsp. no	0.226	yes
		20160128b b	no reliable ID	2.371 F.tularensis 5537	2.202 F.tularensis 5537	no, subsp. no	0.169	yes
	BD07-00537	20131014a	no reliable ID	2.360 F.tularensis 5536	2.356 F.tularensis 10857	no, subsp. no	0.004	yes
		20131022	no reliable ID	2.266 F.tularensis 5536	2.241 F.tularensis 10857	no, subsp. no	0.025	yes
	BD11-00177	20151203b a	no reliable ID	2.246 F.tularensis 10857	2.335 F.tularensis 5537	no, subsp. no	0.011	yes
		20151203b b	no reliable ID	2.357 F.tularensis 5537	2.345 F.tularensis 5537	no, subp no	0.012	yes
	BD13-00130	20131014a	no reliable ID	2.381 F.tularensis 10857	2.364 F.tularensis 10857	no, subsp. no	0.017	yes
		20131022	no reliable ID	2.369 F.tularensis 10857	2.255 F.tularensis 5537	no, subsp. no	0.014	yes
	BD13-00127	20131024a	no reliable ID	2.362 F.tularensis 10857	2.450 F.tularensis 10857	no, subsp. yes*	0.088	yes	difference = (>0.300)/0.447
	BD13-00203	20131014a	no reliable ID	2.275 F.tularensis 5536	2.392 F.tularensis 10857	no, subsp. no	0.017	yes
		20131022	no reliable ID	1.967 F.tularensis 10857	2.193 F.tularensis 10857	no, subsp. no	0.226	yes
	BD13-00204	20131014a	no reliable ID	2.267 F.tularensis 5537	2.296 F.tularensis 5537	no, subsp. no	0.029	yes
		20131022	no reliable ID	2.198 F.tularensis 10857	2.126 F.tularensis 2.126	no, subsp. no	0.072	yes
	BD13-00205	20131014a	no reliable ID	2.278 F.tularensis 5536	2.348 F.tularensis 10857	no, subsp. no	0.03	yes
		20131022	no reliable ID	2.243 F.tularensis 10857	2.195 F.tularensis 10857	no, subsp. no	0.048	yes
	BD13-00206	20131014a	no reliable ID	2.260 F.tularensis 10857	2.353 F.tularensis 10857	no, subsp. no	0.093	yes
		20131022	no reliable ID	2.156 F.tularensis 10857	2.163 F.tularensis 10857	no, subsp. no	0.007	yes
	BD13-00207	20131014a	no reliable ID	2.367 F.tularensis 10857	2.422 F.tularensis 5536	no, subsp. no	0.055	yes
		20131022	no reliable ID	2.248 F.tularensis 10857	2.284 F.tularensis 10857	no, subsp. no	0.04	yes
	BD13-00208	20131014a	no reliable ID	2.330 F.tularensis 10857	2.200 F.tularensis 10857	no, subsp. no	0.13	yes
		20131022	no reliable ID	2.261 F.tularensis 10857	2.178 F.tularensis 10857	no, subsp. no	0.017	yes
	BD13-00209	20131022	no reliable ID	2.080 F.tularensis 10857	2.159 F.tularensis 5536	no, subsp. no	0.079	yes
	BD15-00089	20151203a a	no reliable ID	2.355 F.tularensis 5537	2.300 F.tularensis 10857	no, subps no	0.055	yes
		20151203a b	no reliable ID	2.187 F.tularensis 5537	2.154 F.tularensis 5537	no, subsp. no	0.033	yes
F.tularensis subsp. cF. novicida	BD13-00129	20131014a	no reliable ID	1.817 F.tularensis 5600	1.842 F.tularensis 5600	no	0.025	yes
		20131022	no reliable ID	no reliable ID	1.858 F.tularensis 5600	no		yes
		20151203b a	no reliable ID	1.912 F.tularensis 5600	1.958 F.tularensis 5600	no	0.046	yes
		20151203b b	no reliable ID	no reliable ID	1.819 F.tularensis 5600	no		yes
F.tularensis subsp. novicida	BD13-00211	20131024a	no reliable ID	1.923 F.tularensis 5600	1.939 F.tularensis 5600	no	0.016	yes
		20151203a a	no reliable ID	2.002 F.tularensis 5600	1.894 F.tularensis 5600	no	0.008	yes
		20151203a b	no reliable ID	1.935 F.tularensis 5600	1.899 F.tularensis 5600	no	0.036	yes
F.tularensis subsp. mediasiatica	BD13-00131	20131014a	no reliable ID	2.188 F.tularensis 5600	2.148 F.tularensis 5600	no	0.04	yes
		20131022	no reliable ID	2.026 F.tularensis 5600	1.845 F.tularensis 5600	no	0.181	yes
		20151203b a	no reliable ID	1.971 F.tularensis 10857	1.872 F.tularensis 10857	no	0.099	yes
		20151203b b	no reliable ID	1.809 F.tularensis 5600	1.875 F.tularensis 10857	no	0.066	yes
		20160128b a	no reliable ID	1.871 F.tularensis 5600	1.963 F.tularensis 5600	no	0.092	yes
		20160128b b	no reliable ID	1.874 F.tularensis 5600	1.987 F.tularensis 5600	no	0.013	yes
	BD13-00210	20131024a	no reliable ID	2.019 F.tularensis 5600	2.117 F.tularensis 5600	no	0.098	yes
		20151203a a	no reliable ID	2.000 F.tularensis 5600	2.053 F.tularensis 5600	no	0.053	yes
		20151203a b	no reliable ID	2.097 F.tularensis 5600	2.055 F.tularensis 10857	no	0.042	yes
		20160128b a	no reliable ID	1.941 F.tularensis 5600	2.040 F.tularensis 5600	no	0.099	yes
		20160128b b	no reliable ID	2.000 F.tularensis 5600	1.812 F.tularensis 5600	no	0.188	yes
Genetiv related species
F.hispaniensis	BD13-00142	20131024a	no reliable ID	no reliable ID	no reliable ID
F.noatunensis subsp. noatunensis	BD13-00143	20131024a	no reliable ID	no reliable ID	no reliable ID
F.orientalis	BD13-00144	20131024a	no reliable ID	no reliable ID	no reliable ID
F.philomiragia	BD13-00148	20131014a	see BDAL+SR	1.901 F.philomiragia	1.878 F.philomiragia	no	0.023	no
		20131022	see BDAL+SR	no peaks found	no peaks found	not applicable		N.v.t.
		20131212b	see BDAL+SR	2.334 F.philomiragia				yes
F.philomiragia	BD13-00149	20131014a	see BDAL+SR	2.278 F.philomiragia	2.288 F.philomiragia	no	0.01	yes
		20131022	see BDAL+SR	1.968 F.philomiragia	2.019 F.philomiragia	no	0.051	yes
		20131212b	see BDAL+SR	2.425 F.philomiragia				yes
F.philomiragia	BD13-00150	20131024a	see BDAL+SR	2.159 F.philomiragia	1.841F.philomiragia	no	0.328	no
		20131212b	see BDAL+SR	2.198 F.philomiragia				yes
F.philomiragia	BD13-00128	20131014a	see BDAL+SR	2.061 F.philomiragia	2.146 F.philomiragia	no	0.085	yes
		20131022	see BDAL+SR	1.873 F.philomiragia	1.863 F.philomiragia	no	0.01	no
		20131212b	see BDAL+SR	2.310 F.philomiragia				yes
F.philomiragia	BD14-00143	20151203a a	see BDAL+SR	1.865 F.philomiragia	1.922 F.philomiragia	no	0.057	no
		20151203a b	see BDAL+SR	no peaks found	1.991 F.philomiragia	no		no
		20160128b a	see BDAL+SR	2.192 F.philomiragia	2.207 F.philomiragia	no	0.015	yes
		20160128b b	see BDAL+SR	2.124 F.philomiragia	2.127 F.philomiragia	no	0.003	yes
F.guangzhouensis	BD14-00053	20140528	no reliable ID	no reliable ID	no reliable ID	no		yes
Fenotypic related species
Legionella pneumophila	BD99-00039	20130321	see BDAL+SR	2.336 L.pneumophila		no		yes
a run 3013094b, containing all F.tularensis subsp.ecies, was analysed against BDA V.11: all scored "no reliable ID
b a difference >0.300 exceeds the manufacture's differences between the ID-score border
