# Supplementary material for: Identification of Francisella tularensis Subspecies in a Clinical Setting Using MALDI-TOF MS: An In-House Francisella Library and Biomarkers
Source: Microorganisms. 2023 Mar 30;11(4):905. doi: 10.3390/microorganisms11040905 (PMC10146885; doi:10.3390/microorganisms11040905)
Supplement: Supplementary file 1 [file microorganisms-11-00905-s001.zip › Table S2 Identification scores of F. tularensis strains with the in-house Francisella database.xlsx]

## Sheet: direct transfer
Strain number	Runnumber	MALDI-TOF score direct smear					>0.300a	<0.300b
		1	2	3	4	5	duplo difference	1 minus 2	quality spectrum
BD13-00202	20130904b	2.612 F.t.tularensis	2.230 F.t novicida	2.034 F.t.mediasiatica	< 1.7			0.382	good
	20130904b	2.570 F.t.tularensis	2.288 F.t.mediasiatica	2.082 F.t novicida	< 1.7		0.042	0.282	acceptable
	20151202c	2.438 F.t.tularensis	2.101 F.t.mediasiatica	2.099 F.t.novicida	1.719 F. hispaniensis	<1.7	0.018	0.337	good
	20151202c	2.456 F.t.tularensis	2.082 F.t.novicida	2.003 F.t.mediasiatica	<1.7			0.374	good
	20151202c	2.443 F.t.tularensis	2.067 F.t.novicida	2.049 F.t.mediasiatica	1.723 F.t.holarctica	<1.7	0.079	0.376	good
	20151202c	2.364 F.t.tularensis	2.015 F.t.mediasiatica	1.999 F.t.novicida	<1.7			0.349	good
	20160128b	2.289 F.t.tularensis	1.994 F.t.mediasiatica	1.941 F.t.novicida	1.849 F.t.holarctica	<1.7	nvt	0.295	acceptable
	20160128b	no peaks found
	20160128b	no peaks found					nvt
	20160128b	2.356 F.t.tularensis	2.059 F.t.novicida	2.035 F.t.mediasiatica	1.857 F.t.holarctica	<1.7		0.297	acceptable
BD13-00126	20130904b	2.685 F.t.tularensis	2.303 F.t.novicida	2.113 F.t.mediasiatica	1.859 F.t.holarctica	<1.7		0.382	acceptable
	20130904b	2.210 F.t.tularensis	1.931 F.t.novicida	1.720 F.t.mediasiatica	< 1.7		0.475	0.279	acceptable
	20151202c	2.227 F.t.tularensis	1.954 F.t.mediasiatica	1.701 F.t.novicida	<1.7		0.185	0.273	acceptable
	20151202c	2.412 F.t.tularensis	2.039 F.t.novicida	2.015 F.t.mediasiatica	<1.7			0.373	acceptable
	20151202c	2.546 F.t.tularensis	2.162 F.t.novicida	2.119 F.t.mediasiatica	<1.7		0.141	0.384	good
	20151202c	2.405 F.t.tularensis	2.060 F.t.novicida	1.959 F.t.mediasiatica	1.749 F. hispaniensis	<1.7		0.345	acceptable
BD06-00286	20140219a	2.638 F.t.tularensis	2.292 F.t.mediasiatica	2.339 F.t.novicida	2.014 F.t.holarctica	1.746 F.hispaniensis		0.346	good
	20130904b	1.986 F.t.tularensis	1.874 F.t. novicida	<1.7			-0.652	0.112	acceptable
	20130904b	1.879 F.t.tularensis	<1.7				0.107	>0.179	acceptable
	20151202c	2.255 F.t.tularensis	2.032 F.t.mediasiatica	1.943 F.t.novicida	<1.7		0.07	0.223	acceptable
	20151202c	2.325 F.t.tularensis	2.030 F.t.novicida	<1.7				0.295	acceptable
	20151202c	2.396 F.t.tularensis	2.098 F.t.mediasiatica	2.01 F.t.novicida	<1.7		0.004	0.298	acceptable
	20151202c	2.392 F.t.tularensis	2.01 F.t.mediasiatica	1.983 F.t.novicida	<1.7			0.382	acceptable
	20160128b	2.127 F.t.tularensis	1.927 F.t.novicida	1.72 F.t.holarctica	<1.7		0.175	0.2	acceptable
	20160128b	2.302 F.t.tularensis	2.075 F.t.mediasiatica	1.927 F.t.novicida	<1.7			0.227	acceptable
	20160128b	2.449 F.t.tularensis	2.051 F.t.mediasiatica	2.026 F.t.novicida	1.743 F.t.holarctica	<1.7	0.145	0.398	good
	20160128b	2.304 F.t.tularensis	2.063 F.t.mediasiatica	1.982 F.t.novicida	1.859 F.t.holarctica	<1.7		0.241	good
BD06-00290	20130904b	2.474 F.t.holarctica	2.066 F.t.mediasiatica	1.916 F.t.tularensis	<1.7		0.519	0.408	acceptable
	20130904b	1.955 F.t.holarctica	1.763 F.t.mediasiatica	1.733 F.t.novicida	<1.7			0.192	acceptable
	20151202c	2.288 F.t.holarctica	1.827 F.t.tularensis	<1.7			0.022	0.461	acceptable
	20151202c	2.266 F.t.holarctica	1.829 F.t.tularensis	1.775 F.t.mediasiatica	<1.7			0.437	acceptable
	20151202c	2.122 F.t.holarctica	1.763 F.t.tularensis	<1.7			0.215	0.359	acceptable
	20151202c	2.337 F.t.holarctica	<1.7					>0.637	acceptable
	20160128b	2.214 F.t.holarctica	1.759 F.t.mediasiatica	1.732 F.t.tularensis	<1.7		0.039	0.455	acceptable
	20160128b	2.175 F.t.holarctica	1.808 F.t.tularensis	1.746 F.t.mediasiatica	<1.7			0.367	acceptable
	20160128b	2.234 F.t.holarctica	1.799 F.t.tularensis	1.739 F.t.mediasiatica	<1.7		0.053	0.435	acceptable
	20160128b	2.181 F.t.holarctica	<1.7					>0.481	acceptable
BD07-00537	20130904b	2.318 F.t.holarctica	<1.7				0.08	>0.618	good
	20130904b	2.238 F.t.holarctica	<1.7					>0.538	acceptable
BD13-00130	20130904b	2.658 F.t.holarctica	2.056 F.t.tularensis	2.018 F.t.mediasiatica	<1.7		0.007	0.602	acceptable
	20130904b	2.651 F.t.holarctica	<1.7					>0.951	acceptable
BD13-00127	20130904b	2.631 F.t.holarctica	<1.7				0.02	>0.931	good
	20130904b	2.618 F.t.holartica	1.842 F.t.tularensis	<1.7				0.771	acceptable
BD13-00203	20130904b	2.715 F.t.holarctica	2.032 F.t.tularensis	1.914 F.t.mediasiatica	1.708 F.t.novicida	<1.7	0.124	0.683	good
	20130904b	2.591 F.t.holarctica	2.092 F.t.tularensis	<1.7				0.499	acceptable
BD13-00204	20130904b	2.660 F.t.holarctica	2.123 F.t.tularensis	<1.7			0.012	0.537	good
	20130904b	2.648 F.t.holarctica	1.974 F.t.tularensis	<1.7				0.684	acceptable
BD13-00205	20130904b	2.726 F.t.holarctica	1.843 F.t mediasiatica	<1.7			0.177	0.883	good
	20130904b	2.549 F.t.holartica	<1.7					>0.849	good
BD13-00206	20130904b	2.693 F.t.holarctica	2.137 F.t.tularensis	<1.7			0.23	0.556	good
	20130904b	2.463 F.t.holartica	1.865 F.t.tularensis	<1.7				0.598	acceptable
BD13-00207	20130904b	2.641 F.t.holarctica	2.255 F.t.tularensis	2.000 F.t.mediasiatica	1.720 F.t.novicida	<1.7	0.135	0.386	acceptable
	20130904b	2.506 F.t.holartica	1.924 F.t.tularensis	<1.7				0.582	acceptable
BD13-00208	20130904b	2.759 F.t.holarctica	1.749 F.t. spp novicida	<1.7			0.195	1.01	good
	20130904b	2.564 F.t.holarctica	<1.7					>0.864	good
BD13-00209	20130904b	2.647 F.t.holarctica	2.195 F.t. spp tularensis	<1.7			0.134	0.452	good
	20130904b	2.513 F.t.holarctica	2.010 F.t. spp tularensis	1.996 F.t. spp mediasiatica				0.503	acceptable
BD13-00129	20130904b	2.456 F.t. novicida	1.813 F.t.mediasiatica	1.770 F.t.tularensis	<1.7		0.19	0.626	good
	20130904b	2.266 F.t. spp novicida	<1.7					>0.566	good
	20151202c	1.979 F.t.novicida	<1.7				0.295	0.547	good
	20151202c	2.274 F.t.novicida	1.715 F.t.mediasiatica	<1.7				0.559	acceptable
	20151202c	2.286 F.t.novicida	1.718 F.t.tularensis	<1.7			0.004	0.568	acceptable
	20151202c	2.290 F.t.novicida	1.762 F.t.tularensis	1.725 F.t.mediasiatica	<1.7			0.528	acceptable
BD13-00211	20130904b	2.681 F.t. novicida	2.005 F.t.mediasiatica	1.844 F. hispaniensis	1.839 F.t.tularensis	< 1.7	0.13	0.676	good
	20130904b	2.551 F.t.novicida	1.867 F.t.tularensis	1.833 F.t.mediasiatica	<1.7			0.684	acceptable
	20151202d	2.462 F.t.novicida	1.779 F.t.mediasiatica	1.757 F.t.tularensis	<1.7		0.012	0.683	good
	20151202d	2.450 F.t.novicida	1.93 F.t.tularensis	1.904 F.t.mediasiatica	1.703 F. hispaniensis	<1.7		0.52	good
	20151202d	2.482 F.t.novicida	1.942 F.t.tularensis	1.912 F.t.mediasiatica	<1.7		0.02	0.54	good
	20151202d	2.462 F.t.novicida	2.023 F.t.tularensis	1.885 F.t.mediasiatica	1.719 F. hispaniensis	<1.7		0.439	good
BD13-00131	20130904b	2.535 F.t.mediasiatica	2.351 F.t. spp tularensis	1.990 F.t.novicida	<1.7		0.127	0.184	acceptable
	20130904b	2.408 F.t.mediasiatica	2.363 F.t.tularensis	2.015 F.t.novicida	<1.7			0.045	acceptable
	20151202c	2.079 F.t.mediasiatica	1.882 F.t.tularensis	<1.7			0.062	0.197	acceptable
	20151202c	2.141 F.t.mediasiatica	2.066 F.t.tularensis	1.872 F.t.novicida	1.795 F.t.holarctica	<1.7		0.075	acceptable
	20151202c	1.982 F.t.mediasiatica	1.907 F.t.tularensis	1.703 F.t.novicida	<1.7		0.168	0.075	acceptable
	20151202c	2.150 F.t.mediasiatica	1.769 F.t.tularensis	1.719 F.t.novicida	<1.7			0.381	acceptable
	20160128b	2.269 F.t.mediasiatica	2.119 F.t.tularensis	2.017 F.t.novicida	<1.7		0.073	0.15	acceptable
	20160128b	2.196 F.t.mediasiatica	2.102 F.t.tularensis	1.965 F.t.novicida	<1.7			0.094	acceptable
	20160128b	2.262 F.t.mediasiatica	2.202 F.t.tularensis	1.984 F.t.novicida	<1.7		0.014	0.06	acceptable
	20160128b	2.248 F.t.mediasiatica	2.108 F.t.tularensis	2.023 F.t.novicida	<1.7			0.14	acceptable
BD13-00210	20130904b	2.623 F.t.mediasiatica	2.472 F.t.tularensis	2.390 F.t.novicida	1.929 F.t.holartica	<1.7	0.025	0.151	good
	20130904b	2.598 F.t.mediasiatica	2.361 F.t.tularensis	2.117 F.t.novicida	<1.7			0.237	acceptable
	20151202c	2.336 F.t.mediasiatica	2.27 F.t.tularensis	2.011 F.t.novicida	<1.7		0.038	0.066	acceptable
	20151202c	2.298 F.t.mediasiatica	2.239 F.t.tularensis	2.108 F.t.novicida	<1.7			0.059	good
	20151202c	2.387 F.t.mediasiatica	2.324 F.t.tularensis	2.154 F.t.novicida	1.722 F.t.novicida	<1.7	0.173	0.063	acceptable
	20151202c	2.214 F.t.mediasiatica	2.125 F.t.tularensis	1.926 F.t.novicida	<1.7			0.089	acceptable
	20160128b	2.256 F.t.mediasiatica	2.176 F.t.tularensis	1.975 F.t.novicida	<1.7		0.045	0.08	acceptable
	20160128b	2.301 F.t.mediasiatica	2.112 F.t.tularensis	2.062 F.t.novicida	1.99 F.t.holarctica	<1.7		0.189	acceptable
	20160128b	2.356 F.t.mediasiatica	2.161 F.t.tularensis	1.980 F.t.novicida	1.810 F.t.holarctica	<1.7	0.038	0.195	acceptable
	20160128b	2.318 F.t.mediasiatica	2.176 F.t.tularensis	2.025 F.t.novicida	1.899 F.t.holarctica	<1.7		0.142	acceptable
		1	2	3	4	5	duploverschil	1 min 2	quality spectrum
BD11-00177	20150311	2.637 F.t.holarctica	2.044 F.t.tularensis	1.864 F.t.mediasiatica	<1.7		0.031-0.479	0.593	good
	20150311	2.189 F.t.holarctica	<1.7					>0.489	acceptable-good
	20150311	2.531 F.t.holarctica	1.761 F.t.tularensis	<1.7				0.77	good
	20150311	2.581 F.t.holarctica	1.815 F.t.mediasiatica	<1.7				0.766	good
	20150311	2.341 F.t.holarctica	1.777 F.t.mediasiatica	<1.7				0.564	good
	20150311	2.668 F.t.holarctica	1.923 F.t.tularensis	<1.7				0.745	acceptable
	20151202c	2.220 F.t.holarctica	<1.7				0.074	0.785	good
	20151202c	2.294 F.t.holarctica	<1.7					0.599	good
	20151202c	2.283 F.t.holarctica	1.743 F.t.tularensis	<1.7			0.03	0.54	good
	20151202c	2.313 F.t.holarctica	1.778 F.t.tularensis	<1.7				0.535	acceptable
BD15-00089	20150916a	2.431 F.t. spp holarctica	1.916 F.t.tularensis	1.733 F.t. mediasiatica	<1.7		0.278	0.515	acceptable
	20150916a	2.153 F.t.holarctica	<1.7					>0.453	acceptable
	20151202d	2.231 F.t.holarctica	<1.7				0.13	0.634	good
	20151202d	2.101 F.t.holarctica	<1.7					0.51	good
	20151202d	2.130 F.t.holarctica	<1.7				0.009	0.496	good
	20151202d	2.121 F.t.holarctica	<1.7					0.436	good
a duplo differences exceeding the manufactures's ID-score borders (0.300) is marked red
b |1 minus 2| >0.300 is marked yellow
		Example good spectrum		Example acceptable spectrum

## Sheet: extract
Strain number	Runnummer	MALDI-TOF score extract					>0.300	<0.300a
		1	2	3	4	5	duplo difference	1 minus 2	Quality spectrum
BD13-00202	20131014a	2.596 F.t.tularensis	2.281 F.t.mediasiatica	2.243 F.t.spp holartica	2.039 F.t.novicida	<1.7	0.053	0.315	good
	20131014a	2.543 F.t.tularensis	2.095 F.t.mediasiatica	<1.7				0.448	good
	20131022	2.843 F.t.tularensis	2.403 F.t.mediasiatica	2.308 F.t.holarctica	1.958 F.t.novocida		0.307	0.44	good
	20131022	2.536 F.t.tularensis	2.252 F.t.mediasiatica	1.963 F.t.holarctica	1.908 F.t.novicida			0.284	acceptable-good
	20151203a	2.030 F.t.tularensis	1.815 F.t.mediasiatica	<1.7			0.125	0.215	good
	20151203a	2.155 F.t.tularensis	1.895 F.t.mediasiatica	1.704 F.t.novicida				0.26	good
	20151203a	1.977 F.t.tularensis	1.849 F.t.mediasiatica	<1.7			0.056	0.128	acceptable
	20151203a	2.033 F.t.tularensis	1.826 F.t.mediasiatica	<1.7				0.207	acceptable
	20160128b	1.966 F.t.tularensis	1.720 F.t.mesiasiatica	<1.7			0.387	0.244	acceptable-good
	20160128b	2.343 F.t.tularensis	2.048 F.t.mediasiatica	1.961 F.t.novicida	1.804 F.t.holarctica	<1.7		0.295	good
	20160128b	2.032 F.t.tularensis	1.879 F.t.mediasiatica	<1.7			0.308	0.153	good
	20160128b	2.340 F.t.tularensis	2.102 F.t.mediasiatica	1.895 F.t.novicida	1.844 F.t.holarctica	<1.7		0.238	good
BD13-00126	20131024a	2.514 F.t.mediasiatica	2.429 F.t.tularensis	2.352 F.t.novicida	1.841 F.t.holarctica	1.750 F. hispaniensis	0.158	0.085	good
	20131024a	2.356 F.t.tularensis	2.179 F.t.novicida	1.904 F.t.mediasiatica	<1.7			0.177	good
	20151203b	2.505 F.t.tularensis	2.144 F.t.mediasiatica	2.065 F.t.novicida	1.754 F.t.holarctica	1.739 F. hispaniensis	0.123	0.361	good
	20151203b	2.382 F.t.tularensis	2.097 F.t.mediasiatica	2.084 F.t.novicida	1.967 F.t.holarctica	<1.7		0.285	good
	20151203b	2.447 F.t.tularensis	2.076 F.t.mediasiatica	2.048 F.t.novicida	1.797 F.t.holarctica	1.738 F. hispaniensis	0.037	0.371	good
	20151203b	2.410 F.t.tularensis	2.129 F.t.novicida	2.096 F.t.mediasiatica	1.861 F.t.holarctica	<1.7		0.281	good
BD06-00286	20151203b	2.437 F.t.tularensis	1.948 F.t.mediasiatica	1.878 F.t.novicida	1.799 F.t.holarctica	<1.7	0.243	0.489	good
	20151203b	2.194 F.t.tularensis	2.020 F.t.mediasiatica	1.842 F.t.novicida	1.769 F.t.holarctica	<1.7		0.174	acceptable
	20151203b	2.211 F.t.tularensis	1.938 F.t.mediasiatica	1.831 F.t.holarctica	1.814 F.t.novicida	<1.7	0.027	0.273	acceptable
	20151203b	2.184 F.t.tularensis	1.984 F.t.mediasiatica	1.802 F.t.novicida	1.765 F.t.holarctica	<1.7		0.2	acceptable
	20160128b	2.474 F.t.tularensis	2.109 F.t.mediasiatica	1.991 F.t.novicida	1.883 F.t.holarctica	<1.7	0.083	0.365	good
	20160128b	2.391 F.t.tularensis	2.077 F.t.mediasiatica	2.025 F.t.novicida	1.834 F.t.holarctica	<1.7		0.314	good
	20160128b	2.382 F.t.tularensis	2.033 F.t.holarctica	1.999 F.t.mediasiatica	1.857 F.t.novicida	<1.7	0.018	0.349	good
	20160128b	2.364 F.t.tularensis	2.054 F.t.mediasiatica	2.043 F.t.novicida	1.864 F.t.holarctica	<1.7		0.31	good
BD06-00290	20131014a	2.830 F.t.holarctica	2.304 F.t.tularensis	1.859 F.t.novicida	<1.7		0.043	0.526	good
	20131014a	2.787 F.t.holarctica	2.267 F.t.tularensis	1.784 F.t.novicida	<1.7			0.52	good
	20131022	2.656 F.t.holarctica	2.075 F.t.tularensis	2.065 F.t.mediasiatica	<1.7		0.025	0.581	good
	20131022	2.681 f.t.holarctica	2.134 F.t.tularensis	2.129 F.t.mediasiatica	<1.7			0.547	good
	20151203b	2.293 F.t.holarctica	1.751 F.t.mediasiatica	<1.7			0.001	0.542	good
	20151203b	2.292 F.t.holarctica	1.831 F.t.mediasiatica	1.809 F.t.tularensis	<1.7			0.461	good
	20151203b	2.212 F.t.holarctica	1.836 F.t.mediasiatica	1.710 F.t.tularensis	<1.7		0.003	0.376	good
	20151203b	2.209 F.t.holarctica	1.806 F.t.mediasiatica	1.777 F.t.tularensis	<1.7			0.403	good
	20160128b	2.156 F.t.holarctica	1.774 F.t.mediasiatica	1.702 F.t.tularensis	<1.7		0.203	0.382	good
	20160128b	1.953 F.t.holarctica	<1.7 (1.583)					>0.300	good
	20160128b	2.076 F.t.holarctica	<1.7				0.219	>0.376	good
	20160128b	2.195 F.t.holarctica	1.769 F.t.mediasiatica	<1.7				0.426	good
BD07-00537	20131014a	2.841 F.t holarctica	2.249 F.t.p tularensis	2.161 F.t.mediasiatica	1.804 F.t.novicida	<1.7		0.572	good
	20131014a	2.761 F.t holarctica	2.214 F.t.p tularensis	2.203 F.t.mediasiatica	1.730 F.t.novicida	<1.7	0.08	0.547	good
	20131022	2.676 F.t.holartica	2.174 F.t.mediasiatica	2.093 F.t.tularensis	1.754 F.t.novicida	<1.7		0.572	good
	20131022	2.605 F.t.holartica	2.105 F.t.tularensis	2.099 F.t.mediasiatica	<1.7		0.071	0.5	good
BD13-00130	20131014a	2.876 F.t.holarctica	2.328 F.t.tularensis	<1.7				0.548	good
	20131014a	2.660 F.t.holarctica	1.740 F.t.tularensis	<1.7			0.216	0.931	good
	20131022	2.757 F.t.holarctica	2.130 f.t.tularensis	2.103 F.t.mediasiatica	<1.7			0.627	good
	20131022	2.646 F.t.holartica	2.159 F.t.tularensis	2.148 F.t.mediasiatica	<1.7		0.111	0.487	good
BD13-00127	20131024a	2.725 F.t.holarctica	2.035 F.t.mediasiatica	1.964 F.t.tularensis	1.864 F.t.novicida			0.69	good
	20131024a	2.709 F.t.holarctica	1.721 F.t.tularensis	<1.7			0.016	0.988	good
BD13-00203	20131014a	2.624 F.t.holarctica	2.264 F.t.tularensis	2.194 F.t.mediasiatica	1.867 F.t.novicida	<1.7		0.36	good
	20131014a	2.005 F.t holarctica	<1.7				0.619	>0.305	acceptable
	20131022	2.412 F.t.holarctica	<1.7					>0.712	good
	20131022	2.652 F.t.holarctica	2.080 F.t.tularensis	2.073 F.t.mediasiatica	<1.7		0.24	0.644	good
BD13-00204	20131014a	2.706 F.t.holarctica	<1.7					>1.006	good
	20131014a	2.658 F.t.holarctica	2.110 F.t.mediasiatica	2.012 F.t.tularensis	1.701 F.t.novicida	<1.7	0.048	0.548	good
	20131022	2.591 F.t.holarctica	1.986 F.t.mediasiatica	1.836 F.t.tularensis	<1.7			0.605	good
	20131022	2.656 F.t.holarctica	2.017 F.t.mediasiatica	1.982 F.t.tularensis	1.838 F.t.novicida	<1.7	0.065	0.639	good
BD13-00205	20131014a	2.817 F.t.holarctica	2.264 F.t.tularensis	2.195 F.t.mediasiatica	1.817 F.t.novicida	<1.7		0.553	good
	20131014a	2.808 F.t.holarctica	2.329 F.t.tularensis	2.153 F.t.mediasiatica	1.782 F.t.novicida	<1.7	0.009	0.479	good
	20131022	2.636 F.t.holarctica	2.110 F.t.mediasiatica	2.081 F.t.tularensis	<1.7			0.526	good
	20131022	2.649 F.t.holarctica	2.097 F.t.mediasiatica	1.981 f.t.tularensis	1.731 F.t.novicida		0.013	0.552	good
BD13-00206	20131014a	2.677 F.t.holarctica	2.221 F.t.mediasiatica	2.152 F.t.tularensis	1.782 F.t.novicida	<1.7		0.456	good
	20131014a	2.617 F.t.holarctica	2.147 F.t.tularensis	1.947 F.t.mediasiatica	<1.7		0.06	0.47	good
	20131022	2.610 F.t.holarctica	2.005 F.t.mediasiatica	1.941 F.t.tularensis	1.731 F.t.novicida			0.605	good
	20131022	2.606 F.t.holarctica	2.076 F.t.mediasiatica	1.919 F.t.tularensis	<1.7		0.004	0.53	good
BD13-00207	20131014a	2.816 F.t.holarctica	2.328 F.t.tularensis	2.222 F.t.mediasiatica	1.812 F.t.novicida	<1.7		0.488	good
	20131014a	2.745 F.t.holarctica	2.278 F.t.tularensis	2.252 F.t.mediasiatica	1.805 F.t.novicida	<1.7	0.071	0.467	good
	20131022	2.704 F.t.holarctica	2.102 F.t.mediasiatica	2.049 F.t.tularensis	<1.7			0.602	good
	20131022	2.630 F.t.holarctica	2.136 F.t.tularensis	2.092 F.t.mediasiatica	<1.7		0.074	0.494	good
BD13-00208	20131014a	2.796 F.t.holarctica	2.301 F.t.tularensis	2.234 F.t.mediasiatica	1.801 F.t.novicida	<1.7		0.495	good
	20131014a	2.546 F.t.holarctica	1.720 F.t.novicida	<1.7			0.25	0.826	good
	20131022	2.550 F.t.holarctica	2.093 F.t. mediasiatica	1.835 F.t.tularensis	<1.7			0.457	acceptable-good
	20131022	2.645 F.t.holarctica	2.060 F.t.mediasiatica	1.792 F.t.tularensis	<1.7		0.095	0.585	good
BD13-00209	20131022	2.602 F.t.holarctica	2.096 F.t.spp mediasiatica	1.983 F.t.spp tularensis	<1.7			0.506	good
	20131022	2.453 F.t.holarctica	1.881 F.t.mediasiatica	1.775 F.t.tularensis	<1.7		0.149	0.572	good
BD13-00129	20131014a	2.529 F.t.novicida	1.947 F.t.tularensis	1.728 F.t.spp holarctica	<1.7			0.582	good
	20131014a	1.807 F.t.tularensis	<1.7				0.722	0.107	good
	20131022	2.365 F.t.novicida	1.974 F.t.tularensis	1.770 F.t.mediasiatica	<1.7			0.391	acceptable
	20131022	2.435 F.t.novicida	2.157 F.t.mediasiatica	2.090 F.t.tularensis	1.905 F. hispaniensis	1.739F.t.holarctica	0.07	0.278	good
	20151203b	2.319 F.t.novicida	1.978 F.t.mediasiatica	1.887 F.t.tularensis	<1.7		0.015	0.341	good
	20151203b	2.303 F.t.novicida	1.864 F.t.tularensis	1.844 F.t.mediasiatica	<1.7			0.439	good
	20151203b	2.284 F.t.novicida	2.010 F.t.tularensis	1.752 F.t.mediasiatica	<1.7		0.04	0.274	good
	20151203b	2.344 F.t.novicida	1.926 F.t.tularensis	1.877 F.t.mediasiatica	1.765 F. hispaniensis			0.418	good
BD13-00211	20131024a	2.327 F.t.novicida	1.897 F.t.tularensis	<1.7			0.596	0.43	good
	20131024a	1.731 F.t.tularensis	<1.7					>0.031	good
	20151203a	2.461 F.t.novicida	2.108 F.t.mediasiatica	1.903 F.t.tularensis	1.869 F.t.holarctica	1.719 F. hispaniensis	0.022	0.353	good
	20151203a	2.439 F.t.novicida	2.039 F.t.mediasiatica	1.83 F.t.tularensis	1.799 F. hispaniensis	<1.7		0.4	good
	20151203a	2.395 F.t.novicida	2.039 F.t.mediasiatica	1.994 F.t.tularensis	<1.7		0.108	0.356	good
	20151203a	2.508 F.t.novicida	2.146 F.t.tularensis	1.947 F.t.mediasiatica	1.828 F. hispaniensis	<1.7		0.362	good
BD13-00131	20131014a	2.798 F.t.mediasiatica	2.502 F.t.spp tularensis	2.355 F.t.spp holarctica	2.263 F.t.spp novicida	<1.7		0.296	good
	20131014a	2.577 F.t.spp mediasiatica	2.536 F.t.spp tularensis	2.225 F.t.novicida	<1.7		0.221	0.041	good
	20151203b	2.251 F.t.mediasiatica	2.140 F.t.tularensis	2.074 F.t.novicida	<1.7		0.047	0.111	good
	20151203b	2.204 F.t.mediasiatica	2.093 F.t.tularensis	2.01 F.t.novicida	<1.7			0.111	good
	20151203b	2.191 F.t.mediasiatica	1.938 F.t.tularensis	1.887 F.t.holarctica	1.804 F.t.novicida	<1.7	0.052	0.253	acceptable
	20151203b	2.139 F.t.mediasiatica	1.979 F.t.tularensis	1.856 F.t.holarctica	1.845 F.t.novicida	<1.7		0.16	acceptable
	20160128b	2.308 F.t.mediasiatica	2.118 F.t.tularensis	1.964 F.t.novicida	<1.7		0.063	0.19	good
	20160128b	2.245 F.t.mediasiatica	2.190 F.t.tularensis	2.015 F.t.novicida	<1.7			0.055	good
	20160128b	2.219 F.t.mediasiatica	2.037 F.t.tularensis	1.894 F.t.novicida	1.806 F.t.holarctica	<1.7	0.02	0.182	good
	20160128b	2.239 F.t.mediasiatica	2.139 F.t.tularensis	2.113 F.t.novicida	1.733 F.t.holarctica			0.1	good
BD13-00210	20131024a	2.048 F.t.tularensis	<1.7					>0.348	good
	20131024a	2.520 F.t.mediasiatica	2.149 F.t.tularensis	2.148 F.t.novicida	1.743 F.t.holarctica	<1.7	0.472	0.371	good
	20151203a	2.377 F.t.mediasiatica	2.356 F.t.tularensis	2.144 F.t.novicida	<1.7		0.005	0.021	good
	20151203a	2.372 F.t.mediasiatica	2.254 F.t.tularensis	2.174 F.t.novicida	1.883 F.t.holarctica	<1.7		0.118	good
	20151203a	2.416 F.t.mediasiatica	2.280 F.t.tularensis	2.118 F.t.novicida	<1.7		0.037	0.136	good
	20151203a	2.453 F.t.mediasiatica	2.317 F.t.tularensis	2.141 F.t.novicida	<1.7			0.136	good
	20160128b	2.316 F.t.mediasiatica	2.151 F.t.tularensis	2.094 F.t.novicida	1.878 F.t.holarctica	<1.7	0.019	0.165	good
	20160128b	2.297 F.t.mediasiatica	2.192 F.t.tularensis	2.034 F.t.novicida	1.854 F.t.holarctica	<1.7		0.105	good
	20160128b	2.271 F.t.mediasiatica	2.157 F.t.tularensis	1.88 F.t.novicida	1.872 F.t.holarctica	<1.7	0.001	0.114	good
	20160128b	2.272 F.t.mediasiatica	2.225 F.t.tularensis	2.092 F.t.novicida	<1.7			0.047	acceptable
BD15-00089	20151203a	2.268 F.t.holarctica	<1.7				0.047	>0.568	good
	20151203a	2.315 F.t.holarctica	<1.7					>0.615	good
	20151203a	2.121 F.t.holarctica	1.718 F.t.mediasiatica	<1.7			0.009	0.403	good
	20151203a	2.130 F.t.holarctica	<1.7					0.43	good
BD11-00177	20151203b	2.302 F.t.holarctica	1.777 F.t.tularensis	1.721 F.t.mediasiatica	<1.7		0.029	0.525	good
	20151203b	2.273 F.t.holarctica	1.893 F.t.mediasiatica	1.866 F.t.tularensis	<1.7			0.38	good
	20151203b	2.279 F.t.holarctica	1.755 F.t.mediasiatica	1.745 F.t.tularensis	<1.7		0.019	0.524	good
	20151203b	2.298 F.t.holarctica	1.718 F.t.mediasiatica					0.58	good
a duplo differences exceeding the manufactures's ID-score borders (0.300) is marked red
b |1 minus 2| >0.300 is marked yellow
