# Supplementary material for: Identification of Francisella tularensis Subspecies in a Clinical Setting Using MALDI-TOF MS: An In-House Francisella Library and Biomarkers
Source: Microorganisms. 2023 Mar 30;11(4):905. doi: 10.3390/microorganisms11040905 (PMC10146885; doi:10.3390/microorganisms11040905)
Supplement: Supplementary file 1 [file microorganisms-11-00905-s001.zip › Table S4 Results of the BLAST and alignment analyses of the different Biomarkers.xlsx]

## Sheet: 50S-L36
Genome		AA-sequence	Mw	Mz (2+)
AJ749949.2:34788	1	mkvrasvkkmcrnckvikrnrvvrvictdprhkqrqg*	4423.4	2211.7	347883-347996 Francisella tularensis subsp. tularensis SCHU S4 complete genome
AM233362.1:24458	1	mkvrasvkkmcrnckvikrnrvvrvictdprhkqrqg*	4423.4	2211.7	244587-244700 Francisella tularensis subsp. holarctica LVS complete genome
AM286280.1:34783	1	mkvrasvkkmcrnckvikrnrvvrvictdprhkqrqg*	4423.4	2211.7	347836-347949 Francisella tularensis subsp. tularensis strain FSC 198 complete genome
AP023459.1:16676	1	mkvrasvkkmcrnckvikrnrvvrvictdprhkqrqg*	4423.4	2211.7	1667603-1667716 Francisella tularensis subsp. holarctica NVF1 DNA, complete genome
AP023460.1:21061	114	mkvrasvkkmcrnckvikrnrvvrvictdprhkqrqg*	4423.4	2211.7	21061-21174 Francisella tularensis subsp. holarctica KU-1 DNA, complete genome
BK006741.1:24429	1	mkvrasvkkmcrnckvikrnrvvrvictdprhkqrqg*	4423.4	2211.7	244295-244408 TPA_asm: Francisella tularensis subsp. holarctica OSU18, complete genome
CP000437.1:24429	1	mkvrasvkkmcrnckvikrnrvvrvictdprhkqrqg*	4423.4	2211.7	244295-244408 Francisella tularensis subsp. holarctica OSU18, complete genome
CP000439.1:26957	1	mkvrasvkkmcrnckvikrnrvvrvictdprhkqrqg*	4423.4	2211.7	269577-269690 Francisella tularensis subsp. novicida U112, complete genome
CP000608.1:16438	114	mkvrasvkkmcrnckvikrnrvvrvictdprhkqrqg*	4423.4	2211.7	1643880-1643993 Francisella tularensis subsp. tularensis WY96-3418, complete genome
CP000803.1:24422	1	mkvrasvkkmcrnckvikrnrvvrvictdprhkqrqg*	4423.4	2211.7	244224-244337 Francisella tularensis subsp. holarctica FTNF002-00, complete genome
CP001633.1:34795	1	mkvrasvkkmcrnckvikrnrvvrvictdprhkqrqg*	4423.4	2211.7	347952-348065 Francisella tularensis subsp. tularensis NE061598, complete genome
CP002557.1:24874	1	mkvrasvkkmcrnckvikrnrvvrvictdprhkqrqg*	4423.4	2211.7	248746-248859 Francisella cf. novicida Fx1, complete genome
CP002558.1:24187	1	mkvrasvkkmcrnckvikrnrvvrvictdprhkqrqg*	4423.4	2211.7	241873-241986 Francisella cf. novicida 3523, complete genome
CP002872.1:24760	1	mkvrasvkkmcrnckvikrnrvvrvictdprhkqrqg*	4423.4	2211.7	247603-247715 Francisella sp. TX077308, complete genome
CP003048.2:34779	1	mkvrasvkkmcrnckvikrnrvvrvictdprhkqrqg*	4423.4	2211.7	347793-347906 Francisella tularensis subsp. tularensis TIGB03 chromosome, complete genome
CP003048.2:42370	1	mkvrasvkkmcrnckvikrnrvvrvictdprhkqrqg*	4423.4	2211.7	423700-423813 Francisella tularensis subsp. tularensis TIGB03 chromosome, complete genome
CP003049.2:34779	1	mkvrasvkkmcrnckvikrnrvvrvictdprhkqrqg*	4423.4	2211.7	347792-347905 Francisella tularensis subsp. tularensis TI0902 chromosome, complete genome
CP003862.1:24453	1	mkvrasvkkmcrnckvikrnrvvrvictdprhkqrqg*	4423.4	2211.7	244530-244643 Francisella tularensis subsp. holarctica FSC200, complete genome
CP003932.1:24422	1	mkvrasvkkmcrnckvikrnrvvrvictdprhkqrqg*	4423.4	2211.7	244220-244333 Francisella tularensis subsp. holarctica F92, complete genome
CP007148.1:24165	1	mkvrasvkkmcrnckvikrnrvvrvictdprhkqrqg*	4423.4	2211.7	241659-241772 Francisella tularensis subsp. holarctica PHIT-FT049, complete genome
CP009343.1:77726	114	mkvrasvkkmcrnckvikrnrvvrvictdprhkqrqg*	4423.4	2211.7	777260-777373 Francisella philomiragia strain O#319-029, complete sequence
CP009353.1:47636	114	mkvrasvkkmcrnckvikrnrvvrvictdprhkqrqg*	4423.4	2211.7	476367-476480 Francisella tularensis subsp. novicida F6168, complete genome
CP009436.1:81154	1	mkvrasvkkmcrnckvikrnrvvrvictdprhkqrqg*	4423.4	2211.7	811542-811655 Francisella philomiragia strain O#319-067, complete genome
CP009440.1:22915	1	mkvrasvkkmcrnckvikrnrvvrvictdprhkqrqg*	4423.4	2211.7	229155-229267 Francisella philomiragia strain GA01-2794, complete genome
CP009442.1:16545	1	mkvrasvkkmcrnckvikrnrvvrvictdprhkqrqg*	4423.4	2211.7	1654534-1654647 Francisella philomiragia strain O#319-036 [FSC 153], complete genome
CP009444.1:15468	114	mkvrasvkkmcrnckvikrnrvvrvictdprhkqrqg*	4423.4	2211.7	154688-154801 Francisella philomiragia strain GA01-2801, complete genome
CP009574.1:15289	1	mkvrasvkkmcrnckvikrnrvvrvictdprhkqrqg*	4423.4	2211.7	1528957-1529069 Francisella sp. FSC1006, complete genome
CP009607.1:63553	114	mkvrasvkkmcrnckvikrnrvvrvictdprhkqrqg*	4423.4	2211.7	635538-635651 Francisella tularensis subsp. novicida D9876, complete genome
CP009633.1:18610	114	mkvrasvkkmcrnckvikrnrvvrvictdprhkqrqg*	4423.4	2211.7	1861071-1861184 Francisella tularensis subsp. novicida U112, complete genome
CP009653.1:24405	1	mkvrasvkkmcrnckvikrnrvvrvictdprhkqrqg*	4423.4	2211.7	244055-244168 Francisella tularensis subsp. novicida strain AL97-2214, complete genome
CP009682.1:23299	1	mkvrasvkkmcrnckvikrnrvvrvictdprhkqrqg*	4423.4	2211.7	232996-233109 Francisella tularensis subsp. novicida strain AZ06-7470, complete genome
CP009693.1:42180	114	mkvrasvkkmcrnckvikrnrvvrvictdprhkqrqg*	4423.4	2211.7	421805-421918 Francisella tularensis subsp. holarctica strain FTT_1, complete genome
CP009694.1:96914	1	mkvrasvkkmcrnckvikrnrvvrvictdprhkqrqg*	4423.4	2211.7	969146-969259 Francisella tularensis subsp. holarctica LVS, complete genome
CP009753.1:16444	114	mkvrasvkkmcrnckvikrnrvvrvictdprhkqrqg*	4423.4	2211.7	1644497-1644610 Francisella tularensis subsp. tularensis WY-00W4114, complete genome
CP010019.1:14817	1	mkvrasvkkmcrnckvikrnrvvrvictdprhkqrqg*	4423.4	2211.7	1481777-1481890 Francisella philomiragia subsp. philomiragia ATCC 25015 strain O#319L, complete genome
CP010103.1:18733	114	mkvrasvkkmcrnckvikrnrvvrvictdprhkqrqg*	4423.4	2211.7	1873343-1873456 Francisella tularensis subsp. novicida strain DPG 3A-IS chromosome, complete genome
CP010115.1:99029	114	mkvrasvkkmcrnckvikrnrvvrvictdprhkqrqg*	4423.4	2211.7	99029-99142 Francisella tularensis subsp. tularensis strain NIH B-38, complete genome
CP010287.1:10369	1	mkvrasvkkmcrnckvikrnrvvrvictdprhkqrqg*	4423.4	2211.7	103692-103805 Francisella tularensis subsp. tularensis strain Scherm genome
CP010288.1:46958	1	mkvrasvkkmcrnckvikrnrvvrvictdprhkqrqg*	4423.4	2211.7	469581-469694 Francisella tularensis subsp. holarctica strain VT68, complete genome
CP010289.1:23386	1	mkvrasvkkmcrnckvikrnrvvrvictdprhkqrqg*	4423.4	2211.7	233862-233975 Francisella tularensis subsp. holarctica strain 425, complete genome
CP010290.1:46701	114	mkvrasvkkmcrnckvikrnrvvrvictdprhkqrqg*	4423.4	2211.7	467012-467125 Francisella tularensis subsp. tularensis SCHU S4, complete genome
CP010446.2:34775	1	mkvrasvkkmcrnckvikrnrvvrvictdprhkqrqg*	4423.4	2211.7	347758-347871 Francisella tularensis subsp. tularensis str. SCHU S4 substr. NR-28534, complete genome
CP011488.2:17588	114	mkvrasvkkmcrnckvikrnrvvrvictdprhkqrqg*	4423.4	2211.7	1758804-1758917 Francisella tularensis subsp. holarctica strain OR96-0246 chromosome
CP012037.1:59988	114	mkvrasvkkmcrnckvikrnrvvrvictdprhkqrqg*	4423.4	2211.7	599881-599994 Francisella tularensis subsp. tularensis strain WY96 chromosome, complete genome
CP012092.1:10327	1	mkvrasvkkmcrnckvikrnrvvrvictdprhkqrqg*	4423.4	2211.7	1032728-1032841 Francisella tularensis strain T01 genome
CP012372.1:34773	1	mkvrasvkkmcrnckvikrnrvvrvictdprhkqrqg*	4423.4	2211.7	347733-347846 Francisella tularensis subsp. tularensis MA00-2987, complete genome
CP013853.1:45003	1	mkvrasvkkmcrnckvikrnrvvrvictdprhkqrqg*	4423.4	2211.7	450031-450144 Francisella tularensis strain Schu4 F. tul Mut-127 genome
CP016635.1:24366	1	mkvrasvkkmcrnckvikrnrvvrvictdprhkqrqg*	4423.4	2211.7	243666-243779 Francisella tularensis subsp. novicida PA10-7858, complete genome
CP016796.1:26151	1	mkvrasvkkmcrnckvikrnrvvrvictdprhkqrqg*	4423.4	2211.7	261511-261623 Francisella uliginis strain TX07-7310 chromosome, complete genome
CP018093.1:24156	1	mkvrasvkkmcrnckvikrnrvvrvictdprhkqrqg*	4423.4	2211.7	241567-241680 Francisella hispaniensis FSC454, complete genome
CP021490.1:19495	114	mkvrasvkkmcrnckvikrnrvvrvictdprhkqrqg*	4423.4	2211.7	1949580-1949693 Francisella tularensis subsp. novicida strain TCH2015 chromosome, complete genome
CP024807.1:24458	1	mkvrasvkkmcrnckvikrnrvvrvictdprhkqrqg*	4423.4	2211.7	244582-244695 Francisella tularensis subsp. holarctica strain Fth-Must chromosome
CP025778.1:24420	1	mkvrasvkkmcrnckvikrnrvvrvictdprhkqrqg*	4423.4	2211.7	244202-244315 Francisella tularensis strain 12T0050_FLI chromosome, complete genome
CP034466.1:77856	1	mkvrasvkkmcrnckvikrnrvvrvictdprhkqrqg*	4423.4	2211.7	77856-77969 Francisella tularensis strain FDAARGOS_599 chromosome, complete genome
CP034467.1:81470	114	mkvrasvkkmcrnckvikrnrvvrvictdprhkqrqg*	4423.4	2211.7	814700-814813 Francisella tularensis strain FDAARGOS_598 chromosome, complete genome
CP034468.1:13896	114	mkvrasvkkmcrnckvikrnrvvrvictdprhkqrqg*	4423.4	2211.7	1389618-1389731 Francisella tularensis strain FDAARGOS_595 chromosome, complete genome
CP041030.1:25270	1	mkvrasvkkmcrnckvikrnrvvrvictdprhkqrqg*	4423.4	2211.7	252701-252813 Francisella sp. LA112445 strain LA11-2445 chromosome, complete genome
CP043550.1:19782	1	mkvrasvkkmcrnckvikrnrvvrvictdprhkqrqg*	4423.4	2211.7	1978228-1978340 Francisella marina strain E103-15 chromosome, complete genome
CP043552.1:15462	113	mkvrasvkkmcrnckvikrnrvvrvictdprhkqrqg*	4423.4	2211.7	1546292-1546404 Francisella marina strain E95-16 chromosome, complete genome
CP044002.1:96882	1	mkvrasvkkmcrnckvikrnrvvrvictdprhkqrqg*	4423.4	2211.7	968821-968934 Francisella tularensis subsp. holarctica strain B-8367 chromosome, complete genome
CP044003.1:96882	1	mkvrasvkkmcrnckvikrnrvvrvictdprhkqrqg*	4423.4	2211.7	968820-968933 Francisella tularensis subsp. holarctica strain B-8366 chromosome, complete genome
CP044004.1:96918	1	mkvrasvkkmcrnckvikrnrvvrvictdprhkqrqg*	4423.4	2211.7	969187-969300 Francisella tularensis subsp. holarctica strain B-8365 chromosome, complete genome
CP044005.1:96908	1	mkvrasvkkmcrnckvikrnrvvrvictdprhkqrqg*	4423.4	2211.7	969086-969199 Francisella tularensis subsp. holarctica strain B-8364 chromosome, complete genome
CP048229.1:24453	1	mkvrasvkkmcrnckvikrnrvvrvictdprhkqrqg*	4423.4	2211.7	244532-244645 Francisella tularensis subsp. holarctica strain A271_1 (FDC408) chromosome, complete genome
CP053850.1:15064	113	mkvrasvkkmcrnckvikrnrvvrvictdprhkqrqg*	4423.4	2211.7	1506495-1506607 Francisella noatunensis subsp. noatunensis FSC774 chromosome, complete genome
CP058274.1:24425	1	mkvrasvkkmcrnckvikrnrvvrvictdprhkqrqg*	4423.4	2211.7	244257-244370 Francisella tularensis subsp. holarctica strain 12T0058 chromosome, complete genome
CP058275.1:24426	1	mkvrasvkkmcrnckvikrnrvvrvictdprhkqrqg*	4423.4	2211.7	244260-244373 Francisella tularensis subsp. holarctica strain 12T0052 chromosome, complete genome
CP058276.1:34784	1	mkvrasvkkmcrnckvikrnrvvrvictdprhkqrqg*	4423.4	2211.7	347847-347960 Francisella tularensis subsp. tularensis isolate FSC237 chromosome, complete genome
CP058301.1:24420	1	mkvrasvkkmcrnckvikrnrvvrvictdprhkqrqg*	4423.4	2211.7	244203-244316 Francisella tularensis subsp. holarctica strain 08T0013 chromosome, complete genome
CP059299.1:85087	114	mkvrasvkkmcrnckvikrnrvvrvictdprhkqrqg*	4423.4	2211.7	850872-850985 Francisella tularensis subsp. holarctica strain 19OD0758 chromosome
CP063128.1:96795	1	mkvrasvkkmcrnckvikrnrvvrvictdprhkqrqg*	4423.4	2211.7	967952-968065 Francisella tularensis strain NR-28537 chromosome, complete genome
CP063138.1:18425	1	mkvrasvkkmcrnckvikrnrvvrvictdprhkqrqg*	4423.4	2211.7	184255-184368 Francisella philomiragia strain 18844 chromosome, complete genome
CP066295.1:24436	1	mkvrasvkkmcrnckvikrnrvvrvictdprhkqrqg*	4423.4	2211.7	244360-244473 Francisella tularensis strain 15NIIEG chromosome, complete genome
CP073120.1:34786	1	mkvrasvkkmcrnckvikrnrvvrvictdprhkqrqg*	4423.4	2211.7	347868-347981 Francisella tularensis strain 2017314593 chromosome, complete genome
CP073121.1:34785	1	mkvrasvkkmcrnckvikrnrvvrvictdprhkqrqg*	4423.4	2211.7	347854-347967 Francisella tularensis strain 2016320786 chromosome, complete genome
CP073122.1:34632	1	mkvrasvkkmcrnckvikrnrvvrvictdprhkqrqg*	4423.4	2211.7	346321-346434 Francisella tularensis strain 2017317779 chromosome, complete genome
CP073123.1:34305	1	mkvrasvkkmcrnckvikrnrvvrvictdprhkqrqg*	4423.4	2211.7	343054-343167 Francisella tularensis strain 2014313438 chromosome, complete genome
CP073124.1:34733	1	mkvrasvkkmcrnckvikrnrvvrvictdprhkqrqg*	4423.4	2211.7	347337-347450 Francisella tularensis strain 2015315990 chromosome, complete genome
CP073125.1:34776	1	mkvrasvkkmcrnckvikrnrvvrvictdprhkqrqg*	4423.4	2211.7	347765-347878 Francisella tularensis subsp. holarctica strain 2015321842 chromosome, complete genome
CP073126.1:34789	1	mkvrasvkkmcrnckvikrnrvvrvictdprhkqrqg*	4423.4	2211.7	347893-348006 Francisella tularensis strain COLL chromosome, complete genome
CP073127.1:34791	1	mkvrasvkkmcrnckvikrnrvvrvictdprhkqrqg*	4423.4	2211.7	347915-348028 Francisella tularensis strain Scherm chromosome, complete genome
CP073128.1:34786	1	mkvrasvkkmcrnckvikrnrvvrvictdprhkqrqg*	4423.4	2211.7	347866-347979 Francisella tularensis strain Schu S4 chromosome, complete genome
CP073129.1:34685	1	mkvrasvkkmcrnckvikrnrvvrvictdprhkqrqg*	4423.4	2211.7	346857-346970 Francisella tularensis strain Schu S4_249 chromosome, complete genome
CP076680.1:24375	1	mkvrasvkkmcrnckvikrnrvvrvictdprhkqrqg*	4423.4	2211.7	243757-243869 Francisella salimarina strain CHUGA-F75 chromosome, complete genome
CP089548.1:24425	1	mkvrasvkkmcrnckvikrnrvvrvictdprhkqrqg*	4423.4	2211.7	244257-244370 Francisella tularensis strain NUS 3003ST chromosome, complete genome
CP089549.1:17497	114	mkvrasvkkmcrnckvikrnrvvrvictdprhkqrqg*	4423.4	2211.7	1749763-1749876 Francisella tularensis subsp. holarctica strain FSC201 chromosome, complete genome
CP089550.1:34768	1	mkvrasvkkmcrnckvikrnrvvrvictdprhkqrqg*	4423.4	2211.7	347682-347795 Francisella tularensis strain FAM SR-2 chromosome, complete genome
CP022943.1:21869	1	mkvrasvkkmcrnckvikrnrvvrvictdlrhkqrqg*	4439.4	2219.7	218691-218803 Francisella orientalis strain FNO95 chromosome, complete genome
CP022944.1:21862	1	mkvrasvkkmcrnckvikrnrvvrvictdlrhkqrqg*	4439.4	2219.7	218620-218732 Francisella noatunensis subsp. orientalis strain FNO111, complete genome
CP022945.1:21866	1	mkvrasvkkmcrnckvikrnrvvrvictdlrhkqrqg*	4439.4	2219.7	218663-218775 Francisella noatunensis subsp. orientalis strain FNO117, complete genome
CP022946.1:21851	1	mkvrasvkkmcrnckvikrnrvvrvictdlrhkqrqg*	4439.4	2219.7	218513-218625 Francisella noatunensis subsp. orientalis strain FNO135, complete genome
CP022947.1:21859	1	mkvrasvkkmcrnckvikrnrvvrvictdlrhkqrqg*	4439.4	2219.7	218599-218711 Francisella noatunensis subsp. orientalis strain FNO137, complete genome
CP022948.1:21855	1	mkvrasvkkmcrnckvikrnrvvrvictdlrhkqrqg*	4439.4	2219.7	218551-218663 Francisella noatunensis subsp. orientalis strain FNO191, complete genome
CP022949.1:21867	1	mkvrasvkkmcrnckvikrnrvvrvictdlrhkqrqg*	4439.4	2219.7	218677-218789 Francisella noatunensis subsp. orientalis strain FNO205, complete genome
CP022950.1:21872	1	mkvrasvkkmcrnckvikrnrvvrvictdlrhkqrqg*	4439.4	2219.7	218728-218840 Francisella noatunensis subsp. orientalis strain FNO215, complete genome
CP022951.1:21870	1	mkvrasvkkmcrnckvikrnrvvrvictdlrhkqrqg*	4439.4	2219.7	218705-218817 Francisella noatunensis subsp. orientalis strain FNO222, complete genome
CP022952.1:21866	1	mkvrasvkkmcrnckvikrnrvvrvictdlrhkqrqg*	4439.4	2219.7	218663-218775 Francisella noatunensis subsp. orientalis strain FNO364, complete genome
CP022953.1:21862	1	mkvrasvkkmcrnckvikrnrvvrvictdlrhkqrqg*	4439.4	2219.7	218621-218733 Francisella noatunensis subsp. orientalis strain FNO371, complete genome
CP000915.1:16282	114	mkvrasvkkmcrnckvikrnrvvrvicadprhkqrqg*	4393.3	2196.65	1628200-1628313 Francisella tularensis subsp. mediasiatica FSC147, complete genome
CP012505.1:11813	114	mkvrasvkkmcrnckfikrnrvvrvicteprhkqrqg*	4485.4	2242.7	1181395-1181508 Francisella persica ATCC VR-331 strain FSC845 chromosome, complete genome
CP013022.1:26454	114	mkvrasvkkmcrnckfikrnrvvrvicteprhkqrqg*	4485.4	2242.7	264541-264654 Francisella persica ATCC VR-331 chromosome, complete genome
CP010427.1:51644	1	mkvrasvkkmcrnckvikrnrvvrvictdprhkqrqg	4423.4	2211.7	516440-516552 Allofrancisella guangzhouensis strain 08HL01032 chromosome, complete genome
CP038241.1:15462	113	mkvrasvkkmcrnckvikrnrvvrvictdprhkqrqg	4423.4	2211.7	1546293-1546405 Allofrancisella inopinata strain SYSU YG23 chromosome, complete genome
CP038017.1:14750	113	mkvrasvkkmcrnckvikrnrvvrvictdprhkqrqg	4423.4	2211.7	1475079-1475191 Allofrancisella frigidaquae strain SYSU 10HL1970 chromosome, complete genome

## Sheet: 50S-L33
Genome		AA-sequence	Mw	Mz (2+)
AJ749949.2:16715	1	mrekirlvssaktghfytttknkkempnkmeikkydpvvrkhvmykeakik*	6141.3	3070.65	1671577-1671732 Francisella tularensis subsp. tularensis SCHU S4 complete genome
AM233362.1:50134	156	mrekirlvssaktghfytttknkkempnkmeikkydpvvrkhvmykeakik*	6141.3	3070.65	501343-501498 Francisella tularensis subsp. holarctica LVS complete genome
AM286280.1:16714	1	mrekirlvssaktghfytttknkkempnkmeikkydpvvrkhvmykeakik*	6141.3	3070.65	1671418-1671573 Francisella tularensis subsp. tularensis strain FSC 198 complete genome
AP023459.1:12036	156	mrekirlvssaktghfytttknkkempnkmeikkydpvvrkhvmykeakik*	6141.3	3070.65	120365-120520 Francisella tularensis subsp. holarctica NVF1 DNA, complete genome
AP023460.1:15684	1	mrekirlvssaktghfytttknkkempnkmeikkydpvvrkhvmykeakik*	6141.3	3070.65	1568403-1568558 Francisella tularensis subsp. holarctica KU-1 DNA, complete genome
BK006741.1:50506	156	mrekirlvssaktghfytttknkkempnkmeikkydpvvrkhvmykeakik*	6141.3	3070.65	505061-505216 TPA_asm: Francisella tularensis subsp. holarctica OSU18, complete genome
CP000437.1:50506	156	mrekirlvssaktghfytttknkkempnkmeikkydpvvrkhvmykeakik*	6141.3	3070.65	505061-505216 Francisella tularensis subsp. holarctica OSU18, complete genome
CP000439.1:33849	156	mrekirlvssaktghfytttknkkempnkmeikkydpvvrkhvmykeakik*	6141.3	3070.65	338499-338654 Francisella tularensis subsp. novicida U112, complete genome
CP000608.1:32891	156	mrekirlvssaktghfytttknkkempnkmeikkydpvvrkhvmykeakik*	6141.3	3070.65	328913-329068 Francisella tularensis subsp. tularensis WY96-3418, complete genome
CP000803.1:50320	156	mrekirlvssaktghfytttknkkempnkmeikkydpvvrkhvmykeakik*	6141.3	3070.65	503203-503358 Francisella tularensis subsp. holarctica FTNF002-00, complete genome
CP000915.1:34315	1	mrekirlvssaktghfytttknkkempnkmeikkydpvvrkhvmykeakik*	6141.3	3070.65	343157-343312 Francisella tularensis subsp. mediasiatica FSC147, complete genome
CP001633.1:16043	1	mrekirlvssaktghfytttknkkempnkmeikkydpvvrkhvmykeakik*	6141.3	3070.65	1604390-1604545 Francisella tularensis subsp. tularensis NE061598, complete genome
CP002557.1:32082	156	mrekirlvssaktghfytttknkkempnkmeikkydpvvrkhvmykeakik*	6141.3	3070.65	320828-320983 Francisella cf. novicida Fx1, complete genome
CP002558.1:30173	156	mrekirlvssaktghfytttknkkempnkmeikkydpvvrkhvmykeakik*	6141.3	3070.65	301733-301888 Francisella cf. novicida 3523, complete genome
CP003048.2:17472	1	mrekirlvssaktghfytttknkkempnkmeikkydpvvrkhvmykeakik*	6141.3	3070.65	1747289-1747444 Francisella tularensis subsp. tularensis TIGB03 chromosome, complete genome
CP003049.2:16711	1	mrekirlvssaktghfytttknkkempnkmeikkydpvvrkhvmykeakik*	6141.3	3070.65	1671109-1671264 Francisella tularensis subsp. tularensis TI0902 chromosome, complete genome
CP003862.1:50329	156	mrekirlvssaktghfytttknkkempnkmeikkydpvvrkhvmykeakik*	6141.3	3070.65	503292-503447 Francisella tularensis subsp. holarctica FSC200, complete genome
CP003932.1:49934	156	mrekirlvssaktghfytttknkkempnkmeikkydpvvrkhvmykeakik*	6141.3	3070.65	499342-499497 Francisella tularensis subsp. holarctica F92, complete genome
CP007148.1:49806	156	mrekirlvssaktghfytttknkkempnkmeikkydpvvrkhvmykeakik*	6141.3	3070.65	498067-498222 Francisella tularensis subsp. holarctica PHIT-FT049, complete genome
CP009353.1:37633	1	mrekirlvssaktghfytttknkkempnkmeikkydpvvrkhvmykeakik*	6141.3	3070.65	376334-376489 Francisella tularensis subsp. novicida F6168, complete genome
CP009607.1:55113	1	mrekirlvssaktghfytttknkkempnkmeikkydpvvrkhvmykeakik*	6141.3	3070.65	551132-551287 Francisella tularensis subsp. novicida D9876, complete genome
CP009633.1:17921	1	mrekirlvssaktghfytttknkkempnkmeikkydpvvrkhvmykeakik*	6141.3	3070.65	1792107-1792262 Francisella tularensis subsp. novicida U112, complete genome
CP009653.1:34079	156	mrekirlvssaktghfytttknkkempnkmeikkydpvvrkhvmykeakik*	6141.3	3070.65	340791-340946 Francisella tularensis subsp. novicida strain AL97-2214, complete genome
CP009682.1:30318	156	mrekirlvssaktghfytttknkkempnkmeikkydpvvrkhvmykeakik*	6141.3	3070.65	303180-303335 Francisella tularensis subsp. novicida strain AZ06-7470, complete genome
CP009693.1:16287	1	mrekirlvssaktghfytttknkkempnkmeikkydpvvrkhvmykeakik*	6141.3	3070.65	162871-163026 Francisella tularensis subsp. holarctica strain FTT_1, complete genome
CP009694.1:12259	156	mrekirlvssaktghfytttknkkempnkmeikkydpvvrkhvmykeakik*	6141.3	3070.65	1225905-1226060 Francisella tularensis subsp. holarctica LVS, complete genome
CP009753.1:32902	156	mrekirlvssaktghfytttknkkempnkmeikkydpvvrkhvmykeakik*	6141.3	3070.65	329022-329177 Francisella tularensis subsp. tularensis WY-00W4114, complete genome
CP010103.1:17736	1	mrekirlvssaktghfytttknkkempnkmeikkydpvvrkhvmykeakik*	6141.3	3070.65	1773627-1773782 Francisella tularensis subsp. novicida strain DPG 3A-IS chromosome, complete genome
CP010115.1:64778	156	mrekirlvssaktghfytttknkkempnkmeikkydpvvrkhvmykeakik*	6141.3	3070.65	647788-647943 Francisella tularensis subsp. tularensis strain NIH B-38, complete genome
CP010287.1:14272	1	mrekirlvssaktghfytttknkkempnkmeikkydpvvrkhvmykeakik*	6141.3	3070.65	1427217-1427372 Francisella tularensis subsp. tularensis strain Scherm genome
CP010288.1:72843	156	mrekirlvssaktghfytttknkkempnkmeikkydpvvrkhvmykeakik*	6141.3	3070.65	728439-728594 Francisella tularensis subsp. holarctica strain VT68, complete genome
CP010289.1:49283	156	mrekirlvssaktghfytttknkkempnkmeikkydpvvrkhvmykeakik*	6141.3	3070.65	492836-492991 Francisella tularensis subsp. holarctica strain 425, complete genome
CP010290.1:10360	156	mrekirlvssaktghfytttknkkempnkmeikkydpvvrkhvmykeakik*	6141.3	3070.65	1036051-1036206 Francisella tularensis subsp. tularensis SCHU S4, complete genome
CP010446.2:16714	1	mrekirlvssaktghfytttknkkempnkmeikkydpvvrkhvmykeakik*	6141.3	3070.65	1671493-1671648 Francisella tularensis subsp. tularensis str. SCHU S4 substr. NR-28534, complete genome
CP011488.2:14997	1	mrekirlvssaktghfytttknkkempnkmeikkydpvvrkhvmykeakik*	6141.3	3070.65	1499752-1499907 Francisella tularensis subsp. holarctica strain OR96-0246 chromosome
CP012037.1:11833	156	mrekirlvssaktghfytttknkkempnkmeikkydpvvrkhvmykeakik*	6141.3	3070.65	1183399-1183554 Francisella tularensis subsp. tularensis strain WY96 chromosome, complete genome
CP012092.1:16834	156	mrekirlvssaktghfytttknkkempnkmeikkydpvvrkhvmykeakik*	6141.3	3070.65	1683478-1683633 Francisella tularensis strain T01 genome
CP012372.1:16712	1	mrekirlvssaktghfytttknkkempnkmeikkydpvvrkhvmykeakik*	6141.3	3070.65	1671276-1671431 Francisella tularensis subsp. tularensis MA00-2987, complete genome
CP013853.1:17737	1	mrekirlvssaktghfytttknkkempnkmeikkydpvvrkhvmykeakik*	6141.3	3070.65	1773715-1773870 Francisella tularensis strain Schu4 F. tul Mut-127 genome
CP016635.1:32075	156	mrekirlvssaktghfytttknkkempnkmeikkydpvvrkhvmykeakik*	6141.3	3070.65	320754-320909 Francisella tularensis subsp. novicida PA10-7858, complete genome
CP018093.1:30045	156	mrekirlvssaktghfytttknkkempnkmeikkydpvvrkhvmykeakik*	6141.3	3070.65	300459-300614 Francisella hispaniensis FSC454, complete genome
CP021490.1:18730	1	mrekirlvssaktghfytttknkkempnkmeikkydpvvrkhvmykeakik*	6141.3	3070.65	1873043-1873198 Francisella tularensis subsp. novicida strain TCH2015 chromosome, complete genome
CP024807.1:50134	156	mrekirlvssaktghfytttknkkempnkmeikkydpvvrkhvmykeakik*	6141.3	3070.65	501346-501501 Francisella tularensis subsp. holarctica strain Fth-Must chromosome
CP025778.1:50308	156	mrekirlvssaktghfytttknkkempnkmeikkydpvvrkhvmykeakik*	6141.3	3070.65	503083-503238 Francisella tularensis strain 12T0050_FLI chromosome, complete genome
CP034466.1:33674	156	mrekirlvssaktghfytttknkkempnkmeikkydpvvrkhvmykeakik*	6141.3	3070.65	336746-336901 Francisella tularensis strain FDAARGOS_599 chromosome, complete genome
CP034467.1:55577	1	mrekirlvssaktghfytttknkkempnkmeikkydpvvrkhvmykeakik*	6141.3	3070.65	555779-555934 Francisella tularensis strain FDAARGOS_598 chromosome, complete genome
CP034468.1:11306	1	mrekirlvssaktghfytttknkkempnkmeikkydpvvrkhvmykeakik*	6141.3	3070.65	1130621-1130776 Francisella tularensis strain FDAARGOS_595 chromosome, complete genome
CP044002.1:12262	156	mrekirlvssaktghfytttknkkempnkmeikkydpvvrkhvmykeakik*	6141.3	3070.65	1226231-1226386 Francisella tularensis subsp. holarctica strain B-8367 chromosome, complete genome
CP044003.1:12262	156	mrekirlvssaktghfytttknkkempnkmeikkydpvvrkhvmykeakik*	6141.3	3070.65	1226229-1226384 Francisella tularensis subsp. holarctica strain B-8366 chromosome, complete genome
CP044004.1:12266	156	mrekirlvssaktghfytttknkkempnkmeikkydpvvrkhvmykeakik*	6141.3	3070.65	1226664-1226819 Francisella tularensis subsp. holarctica strain B-8365 chromosome, complete genome
CP044005.1:12263	156	mrekirlvssaktghfytttknkkempnkmeikkydpvvrkhvmykeakik*	6141.3	3070.65	1226367-1226522 Francisella tularensis subsp. holarctica strain B-8364 chromosome, complete genome
CP048229.1:50329	156	mrekirlvssaktghfytttknkkempnkmeikkydpvvrkhvmykeakik*	6141.3	3070.65	503297-503452 Francisella tularensis subsp. holarctica strain A271_1 (FDC408) chromosome, complete genome
CP058274.1:50301	156	mrekirlvssaktghfytttknkkempnkmeikkydpvvrkhvmykeakik*	6141.3	3070.65	503019-503174 Francisella tularensis subsp. holarctica strain 12T0058 chromosome, complete genome
CP058275.1:50317	156	mrekirlvssaktghfytttknkkempnkmeikkydpvvrkhvmykeakik*	6141.3	3070.65	503174-503329 Francisella tularensis subsp. holarctica strain 12T0052 chromosome, complete genome
CP058276.1:16715	1	mrekirlvssaktghfytttknkkempnkmeikkydpvvrkhvmykeakik*	6141.3	3070.65	1671541-1671696 Francisella tularensis subsp. tularensis isolate FSC237 chromosome, complete genome
CP058301.1:50308	156	mrekirlvssaktghfytttknkkempnkmeikkydpvvrkhvmykeakik*	6141.3	3070.65	503088-503243 Francisella tularensis subsp. holarctica strain 08T0013 chromosome, complete genome
CP059299.1:59192	1	mrekirlvssaktghfytttknkkempnkmeikkydpvvrkhvmykeakik*	6141.3	3070.65	591926-592081 Francisella tularensis subsp. holarctica strain 19OD0758 chromosome
CP063128.1:12242	156	mrekirlvssaktghfytttknkkempnkmeikkydpvvrkhvmykeakik*	6141.3	3070.65	1224229-1224384 Francisella tularensis strain NR-28537 chromosome, complete genome
CP066295.1:50111	156	mrekirlvssaktghfytttknkkempnkmeikkydpvvrkhvmykeakik*	6141.3	3070.65	501116-501271 Francisella tularensis strain 15NIIEG chromosome, complete genome
CP073120.1:16714	1	mrekirlvssaktghfytttknkkempnkmeikkydpvvrkhvmykeakik*	6141.3	3070.65	1671470-1671625 Francisella tularensis strain 2017314593 chromosome, complete genome
CP073121.1:16713	1	mrekirlvssaktghfytttknkkempnkmeikkydpvvrkhvmykeakik*	6141.3	3070.65	1671329-1671484 Francisella tularensis strain 2016320786 chromosome, complete genome
CP073122.1:16699	1	mrekirlvssaktghfytttknkkempnkmeikkydpvvrkhvmykeakik*	6141.3	3070.65	1669946-1670101 Francisella tularensis strain 2017317779 chromosome, complete genome
CP073123.1:16666	1	mrekirlvssaktghfytttknkkempnkmeikkydpvvrkhvmykeakik*	6141.3	3070.65	1666633-1666788 Francisella tularensis strain 2014313438 chromosome, complete genome
CP073124.1:16710	1	mrekirlvssaktghfytttknkkempnkmeikkydpvvrkhvmykeakik*	6141.3	3070.65	1671032-1671187 Francisella tularensis strain 2015315990 chromosome, complete genome
CP073125.1:16694	1	mrekirlvssaktghfytttknkkempnkmeikkydpvvrkhvmykeakik*	6141.3	3070.65	1669407-1669562 Francisella tularensis subsp. holarctica strain 2015321842 chromosome, complete genome
CP073126.1:16715	1	mrekirlvssaktghfytttknkkempnkmeikkydpvvrkhvmykeakik*	6141.3	3070.65	1671541-1671696 Francisella tularensis strain COLL chromosome, complete genome
CP073128.1:16714	1	mrekirlvssaktghfytttknkkempnkmeikkydpvvrkhvmykeakik*	6141.3	3070.65	1671402-1671557 Francisella tularensis strain Schu S4 chromosome, complete genome
CP073129.1:16705	1	mrekirlvssaktghfytttknkkempnkmeikkydpvvrkhvmykeakik*	6141.3	3070.65	1670552-1670707 Francisella tularensis strain Schu S4_249 chromosome, complete genome
CP089548.1:50301	156	mrekirlvssaktghfytttknkkempnkmeikkydpvvrkhvmykeakik*	6141.3	3070.65	503019-503174 Francisella tularensis strain NUS 3003ST chromosome, complete genome
CP089549.1:14909	1	mrekirlvssaktghfytttknkkempnkmeikkydpvvrkhvmykeakik*	6141.3	3070.65	1490959-1491114 Francisella tularensis subsp. holarctica strain FSC201 chromosome, complete genome
CP089550.1:16714	1	mrekirlvssaktghfytttknkkempnkmeikkydpvvrkhvmykeakik*	6141.3	3070.65	1671438-1671593 Francisella tularensis strain FAM SR-2 chromosome, complete genome
CP073127.1-corr	1	mrekirlvssaktghfytttknkkempnkmeikkydpvvrkhvmykeakik*	6141.3	3070.65	1671413-1671567 Francisella tularensis strain Scherm chromosome, complete genome
CP073127.1:16714	1	mrekirlvssaktghfytttknkkkcltkwksknmiq* polyA DEL PacBioSeq	4415.3	2207.65	1671413-1671567 Francisella tularensis strain Scherm chromosome, complete genome
CP022944.1:29028	156	mrekirlvssaktghfytttknkrempnkmeikkfdpfvrkhvmykeakik*	6201.4	3100.7	290281-290436 Francisella noatunensis subsp. orientalis strain FNO111, complete genome
CP022945.1:29032	156	mrekirlvssaktghfytttknkrempnkmeikkfdpfvrkhvmykeakik*	6201.4	3100.7	290324-290479 Francisella noatunensis subsp. orientalis strain FNO117, complete genome
CP022946.1:29017	156	mrekirlvssaktghfytttknkrempnkmeikkfdpfvrkhvmykeakik*	6201.4	3100.7	290174-290329 Francisella noatunensis subsp. orientalis strain FNO135, complete genome
CP022947.1:29025	156	mrekirlvssaktghfytttknkrempnkmeikkfdpfvrkhvmykeakik*	6201.4	3100.7	290255-290410 Francisella noatunensis subsp. orientalis strain FNO137, complete genome
CP022948.1:29020	156	mrekirlvssaktghfytttknkrempnkmeikkfdpfvrkhvmykeakik*	6201.4	3100.7	290206-290361 Francisella noatunensis subsp. orientalis strain FNO191, complete genome
CP022949.1:29034	156	mrekirlvssaktghfytttknkrempnkmeikkfdpfvrkhvmykeakik*	6201.4	3100.7	290340-290495 Francisella noatunensis subsp. orientalis strain FNO205, complete genome
CP022950.1:29039	156	mrekirlvssaktghfytttknkrempnkmeikkfdpfvrkhvmykeakik*	6201.4	3100.7	290393-290548 Francisella noatunensis subsp. orientalis strain FNO215, complete genome
CP022951.1:29036	156	mrekirlvssaktghfytttknkrempnkmeikkfdpfvrkhvmykeakik*	6201.4	3100.7	290367-290522 Francisella noatunensis subsp. orientalis strain FNO222, complete genome
CP022952.1:29032	156	mrekirlvssaktghfytttknkrempnkmeikkfdpfvrkhvmykeakik*	6201.4	3100.7	290326-290481 Francisella noatunensis subsp. orientalis strain FNO364, complete genome
CP022953.1:29028	156	mrekirlvssaktghfytttknkrempnkmeikkfdpfvrkhvmykeakik*	6201.4	3100.7	290284-290439 Francisella noatunensis subsp. orientalis strain FNO371, complete genome
CP016930.1:14855	1	mrekirlvssaktghfytttknkrempnkmeikkfdpvirkhvmykeakik*	6167.3	3083.65	1485533-1485688 Francisella sp. MA067296, complete genome
CP022375.1:14879	1	mrekirlvssaktghfytttknkrempnkmeikkfdpvirkhvmykeakik*	6167.3	3083.65	1487941-1488096 Francisella opportunistica strain 14-2155 chromosome, complete genome
CP022376.1:14923	1	mrekirlvssaktghfytttknkrempnkmeikkfdpvirkhvmykeakik*	6167.3	3083.65	1492305-1492460 Francisella opportunistica strain MA06-7296 chromosome, complete genome
CP022377.1:14958	1	mrekirlvssaktghfytttknkrempnkmeikkfdpvirkhvmykeakik*	6167.3	3083.65	1495857-1496012 Francisella opportunistica strain PA05-1188 chromosome, complete genome
AP023082.1:21636	156	mrekirlvssaktghfytttknkrempnkmeikkfdpvvrkhvmykeakik*	6167.3	3083.65	2163634-2163789 Francisella halioticida UTH170823 DNA, nearly complete genome
CP022132.1:37365	156	mrekirlvssaktghfytttknkrempnkmeikkfdpvvrkhvmykeakik*	6167.3	3083.65	373658-373813 Francisella halioticida strain DSM 23729 chromosome, complete genome
CP063138.1:27603	156	mrekirlvssaktghfytttknkrempnkmeikkfdpvvrkhvmykeakik*	6153.3	3076.65	276034-276189 Francisella philomiragia strain 18844 chromosome, complete genome
CP009343.1:70336	1	mrekirlvssaktghfytttknkrempnkmeikkfdpvvrkhvmykeakik*	6153.3	3076.65	703367-703522 Francisella philomiragia strain O#319-029, complete sequence
CP009436.1:88539	156	mrekirlvssaktghfytttknkrempnkmeikkfdpvvrkhvmykeakik*	6153.3	3076.65	885393-885548 Francisella philomiragia strain O#319-067, complete genome
CP009440.1:32511	156	mrekirlvssaktghfytttknkrempnkmeikkfdpvvrkhvmykeakik*	6153.3	3076.65	325112-325267 Francisella philomiragia strain GA01-2794, complete genome
CP009442.1:17266	156	mrekirlvssaktghfytttknkrempnkmeikkfdpvvrkhvmykeakik*	6153.3	3076.65	1726684-1726839 Francisella philomiragia strain O#319-036 [FSC 153], complete genome
CP009444.1:89841	1	mrekirlvssaktghfytttknkrempnkmeikkfdpvvrkhvmykeakik*	6153.3	3076.65	89841-89996 Francisella philomiragia strain GA01-2801, complete genome
CP010019.1:15641	156	mrekirlvssaktghfytttknkrempnkmeikkfdpvvrkhvmykeakik*	6153.3	3076.65	1564148-1564303 Francisella philomiragia subsp. philomiragia ATCC 25015 strain O#319L, complete genome
CP016796.1:37125	156	mrekirlvssaktghfytttknkrempnkmeikkfdpvvrkhvmykeakik*	6153.3	3076.65	371251-371406 Francisella uliginis strain TX07-7310 chromosome, complete genome
CP041030.1:35102	156	mrekirlvssaktghfytttknkrempnkmeikkfdpvvrkhvmykeakik*	6153.3	3076.65	351027-351182 Francisella sp. LA112445 strain LA11-2445 chromosome, complete genome
CP053850.1:17489	1	mrekirlvssaktghfytttknkrempnkmeikkfdpvvrkhvmykeakik*	6153.3	3076.65	1748912-1749067 Francisella noatunensis subsp. noatunensis FSC774 chromosome, complete genome
CP012505.1:11300	1	mrekirlvssvktghfytttknkrempnkmeikkydpivrkhvmykeakik*	6211.4	3105.7	1130060-1130215 Francisella persica ATCC VR-331 strain FSC845 chromosome, complete genome
CP013022.1:21320	1	mrekirlvssvktghfytttknkrempnkmeikkydpivrkhvmykeakik*	6211.4	3105.7	213206-213361 Francisella persica ATCC VR-331 chromosome, complete genome

## Sheet: Hyp-prot-3128
Genome		AA-sequence	Mw	Mz (+15)
CP006875.1:14416	1	--miimllsylfvnklyfiiyitlslti*	3139.9	3154.9	1441649-1441730 Francisella noatunensis subsp. orientalis LADL--07-285A, complete genome
CP011921.2:13844	1	--miimllsylfvnklyfiiyitlslti*	3139.9	3154.9	1384423-1384504 Francisella orientalis FNO12 chromosome, complete genome
CP011922.2:13844	1	--miimllsylfvnklyfiiyitlslti*	3139.9	3154.9	1384497-1384578 Francisella orientalis FNO24 chromosome, complete genome
CP011923.2:13844	1	--miimllsylfvnklyfiiyitlslti*	3139.9	3154.9	1384451-1384532 Francisella orientalis strain FNO190 chromosome, complete genome
CP012153.2:13846	1	--miimllsylfvnklyfiiyitlslti*	3139.9	3154.9	1384630-1384711 Francisella orientalis strain FNO01 chromosome, complete genome
CP018051.1:13818	1	--miimllsylfvnklyfiiyitlslti*	3139.9	3154.9	1381859-1381940 Francisella orientalis strain F1 chromosome, complete genome
CP022938.1:13847	1	--miimllsylfvnklyfiiyitlslti*	3139.9	3154.9	1384730-1384811 Francisella orientalis strain FNO39 chromosome, complete genome
CP022939.1:13845	1	--miimllsylfvnklyfiiyitlslti*	3139.9	3154.9	1384563-1384644 Francisella orientalis strain FNO44 chromosome, complete genome
CP022940.1:13845	1	--miimllsylfvnklyfiiyitlslti*	3139.9	3154.9	1384547-1384628 Francisella orientalis strain FNO61 chromosome, complete genome
CP022941.1:13844	1	--miimllsylfvnklyfiiyitlslti*	3139.9	3154.9	1384424-1384505 Francisella orientalis strain FNO75 chromosome, complete genome
CP022942.1:13845	1	--miimllsylfvnklyfiiyitlslti*	3139.9	3154.9	1384545-1384626 Francisella orientalis strain FNO93 chromosome, complete genome
CP022943.1:13845	1	--miimllsylfvnklyfiiyitlslti*	3139.9	3154.9	1384535-1384616 Francisella orientalis strain FNO95 chromosome, complete genome
CP022944.1:13844	1	--miimllsylfvnklyfiiyitlslti*	3139.9	3154.9	1384480-1384561 Francisella noatunensis subsp. orientalis strain FNO111, complete genome
CP022945.1:13844	1	--miimllsylfvnklyfiiyitlslti*	3139.9	3154.9	1384423-1384504 Francisella noatunensis subsp. orientalis strain FNO117, complete genome
CP022946.1:13843	1	--miimllsylfvnklyfiiyitlslti*	3139.9	3154.9	1384371-1384452 Francisella noatunensis subsp. orientalis strain FNO135, complete genome
CP022947.1:13844	1	--miimllsylfvnklyfiiyitlslti*	3139.9	3154.9	1384443-1384524 Francisella noatunensis subsp. orientalis strain FNO137, complete genome
CP022948.1:13843	1	--miimllsylfvnklyfiiyitlslti*	3139.9	3154.9	1384359-1384440 Francisella noatunensis subsp. orientalis strain FNO191, complete genome
CP022949.1:13845	1	--miimllsylfvnklyfiiyitlslti*	3139.9	3154.9	1384547-1384628 Francisella noatunensis subsp. orientalis strain FNO205, complete genome
CP022950.1:13846	1	--miimllsylfvnklyfiiyitlslti*	3139.9	3154.9	1384634-1384715 Francisella noatunensis subsp. orientalis strain FNO215, complete genome
CP022951.1:13845	1	--miimllsylfvnklyfiiyitlslti*	3139.9	3154.9	1384587-1384668 Francisella noatunensis subsp. orientalis strain FNO222, complete genome
CP022952.1:13845	1	--miimllsylfvnklyfiiyitlslti*	3139.9	3154.9	1384506-1384587 Francisella noatunensis subsp. orientalis strain FNO364, complete genome
CP022953.1:13844	1	--miimllsylfvnklyfiiyitlslti*	3139.9	3154.9	1384450-1384531 Francisella noatunensis subsp. orientalis strain FNO371, complete genome
CP003402.1:86176	82	--miimllsylfvnklyfiiyitlslti*	3139.9	3154.9	861761-861842 Francisella noatunensis subsp. orientalis str. Toba 04, complete genome
CP053850.1:39180	82	--miimllsylfvnklyfiiystlslti*	3113.8	3128.8	391807-391888 Francisella noatunensis subsp. noatunensis FSC774 chromosome, complete genome
CP009440.1:15918	1	--miimllsylfvnklyfiiystlslti* pointmutation AA67	3113.8	3128.8	1591803-1591884 Francisella philomiragia strain GA01-2794, complete genome
CP009436.1:7194	1	--miimllsylfvnklyfiiystlflti*	3173.9	3188.9	7194-7275 Francisella philomiragia strain O#319-067, complete genome
CP009442.1:89341	1	--miimllsylfvnklyfiiystlflti*	3173.9	3188.9	893414-893495 Francisella philomiragia strain O#319-036 [FSC 153], complete genome
CP010019.1:68498	1	--miimllsylfvnklyfiiystlflti*	3173.9	3188.9	684982-685063 Francisella philomiragia subsp. philomiragia ATCC 25015 strain O#319L, complete genome
CP009343.1:15815	82	--miimllsylfvnklyfiiystlflti*	3173.9	3188.9	1581597-1581678 Francisella philomiragia strain O#319-029, complete sequence
CP009444.1:93597	82	--miimllsylfvnklyfiiystlflti*	3173.9	3188.9	935978-936059 Francisella philomiragia strain GA01-2801, complete genome
CP043550.1:11688	1	-----------dyyvivlficqqii			1168808-1168880 Francisella marina strain E103-15 chromosome, complete genome
CP043550	1168800	*iriimllcylfvnklyfvysilfltimknivklsedtltpnkehicqd*
CP063138.1:13681	1	-----------dyyvivlficqqii			1368170-1368243 Francisella philomiragia strain 18844 chromosome, complete genome
CP063138	1368167	----------*dyyvivlficqqiifci*
CP002872.1:96027	73	-----------dyyvivlficqqii			960276-960348 Francisella sp. TX077308, complete genome
CP002872	960351	----------*dyyvivlficqqiifci*
CP043552.1:29638	73	-----------dyyvivlficqqii			296386-296458 Francisella marina strain E95-16 chromosome, complete genome
CP043552	296461	----------*dyyvivlficqqiifci*
CP076680.1:14369	1	-----------dyyvivlficqqiifci*hfilnd			1436988-1437060 Francisella salimarina strain CHUGA-F75 chromosome, complete genome
CP076680	1436985	---------*dyyvivlficqqiifci

## Sheet: Coldshockprotein1a
Genome		AA-sequence	Mw	Mz (2+)
CP003402.1:10409	204	mdnksqgtvkffnnqkgfgfispenggkdvfvhisklngetlaegqqvtfetqegrkgpeainievl*	7357.1	3678.55	1040952-1041155 Francisella noatunensis subsp. orientalis str. Toba 04, complete genome
CP006875.1:48954	204	mdnksqgtvkffnnqkgfgfispenggkdvfvhisklngetlaegqqvtfetqegrkgpeainievl*	7357.1	3678.55	489542-489745 Francisella noatunensis subsp. orientalis LADL--07-285A, complete genome
CP011921.2:42974	204	mdnksqgtvkffnnqkgfgfispenggkdvfvhisklngetlaegqqvtfetqegrkgpeainievl*	7357.1	3678.55	429740-429943 Francisella orientalis FNO12 chromosome, complete genome
CP011922.2:42979	204	mdnksqgtvkffnnqkgfgfispenggkdvfvhisklngetlaegqqvtfetqegrkgpeainievl*	7357.1	3678.55	429799-430002 Francisella orientalis FNO24 chromosome, complete genome
CP011923.2:42982	204	mdnksqgtvkffnnqkgfgfispenggkdvfvhisklngetlaegqqvtfetqegrkgpeainievl*	7357.1	3678.55	429820-430023 Francisella orientalis strain FNO190 chromosome, complete genome
CP012153.2:42990	204	mdnksqgtvkffnnqkgfgfispenggkdvfvhisklngetlaegqqvtfetqegrkgpeainievl*	7357.1	3678.55	429902-430105 Francisella orientalis strain FNO01 chromosome, complete genome
CP018051.1:42978	204	mdnksqgtvkffnnqkgfgfispenggkdvfvhisklngetlaegqqvtfetqegrkgpeainievl*	7357.1	3678.55	429789-429992 Francisella orientalis strain F1 chromosome, complete genome
CP022938.1:43003	204	mdnksqgtvkffnnqkgfgfispenggkdvfvhisklngetlaegqqvtfetqegrkgpeainievl*	7357.1	3678.55	430030-430233 Francisella orientalis strain FNO39 chromosome, complete genome
CP022939.1:42987	204	mdnksqgtvkffnnqkgfgfispenggkdvfvhisklngetlaegqqvtfetqegrkgpeainievl*	7357.1	3678.55	429877-430080 Francisella orientalis strain FNO44 chromosome, complete genome
CP022940.1:42992	204	mdnksqgtvkffnnqkgfgfispenggkdvfvhisklngetlaegqqvtfetqegrkgpeainievl*	7357.1	3678.55	429925-430128 Francisella orientalis strain FNO61 chromosome, complete genome
CP022941.1:42976	204	mdnksqgtvkffnnqkgfgfispenggkdvfvhisklngetlaegqqvtfetqegrkgpeainievl*	7357.1	3678.55	429769-429972 Francisella orientalis strain FNO75 chromosome, complete genome
CP022942.1:42988	204	mdnksqgtvkffnnqkgfgfispenggkdvfvhisklngetlaegqqvtfetqegrkgpeainievl*	7357.1	3678.55	429888-430091 Francisella orientalis strain FNO93 chromosome, complete genome
CP022943.1:42988	204	mdnksqgtvkffnnqkgfgfispenggkdvfvhisklngetlaegqqvtfetqegrkgpeainievl*	7357.1	3678.55	429880-430083 Francisella orientalis strain FNO95 chromosome, complete genome
CP022944.1:42981	204	mdnksqgtvkffnnqkgfgfispenggkdvfvhisklngetlaegqqvtfetqegrkgpeainievl*	7357.1	3678.55	429813-430016 Francisella noatunensis subsp. orientalis strain FNO111, complete genome
CP022945.1:42979	204	mdnksqgtvkffnnqkgfgfispenggkdvfvhisklngetlaegqqvtfetqegrkgpeainievl*	7357.1	3678.55	429795-429998 Francisella noatunensis subsp. orientalis strain FNO117, complete genome
CP022946.1:42970	204	mdnksqgtvkffnnqkgfgfispenggkdvfvhisklngetlaegqqvtfetqegrkgpeainievl*	7357.1	3678.55	429706-429909 Francisella noatunensis subsp. orientalis strain FNO135, complete genome
CP022947.1:42978	204	mdnksqgtvkffnnqkgfgfispenggkdvfvhisklngetlaegqqvtfetqegrkgpeainievl*	7357.1	3678.55	429786-429989 Francisella noatunensis subsp. orientalis strain FNO137, complete genome
CP022948.1:42972	204	mdnksqgtvkffnnqkgfgfispenggkdvfvhisklngetlaegqqvtfetqegrkgpeainievl*	7357.1	3678.55	429728-429931 Francisella noatunensis subsp. orientalis strain FNO191, complete genome
CP022949.1:42984	204	mdnksqgtvkffnnqkgfgfispenggkdvfvhisklngetlaegqqvtfetqegrkgpeainievl*	7357.1	3678.55	429844-430047 Francisella noatunensis subsp. orientalis strain FNO205, complete genome
CP022950.1:42993	204	mdnksqgtvkffnnqkgfgfispenggkdvfvhisklngetlaegqqvtfetqegrkgpeainievl*	7357.1	3678.55	429930-430133 Francisella noatunensis subsp. orientalis strain FNO215, complete genome
CP022951.1:42987	204	mdnksqgtvkffnnqkgfgfispenggkdvfvhisklngetlaegqqvtfetqegrkgpeainievl*	7357.1	3678.55	429871-430074 Francisella noatunensis subsp. orientalis strain FNO222, complete genome
CP022952.1:42982	204	mdnksqgtvkffnnqkgfgfispenggkdvfvhisklngetlaegqqvtfetqegrkgpeainievl*	7357.1	3678.55	429827-430030 Francisella noatunensis subsp. orientalis strain FNO364, complete genome
CP022953.1:42976	204	mdnksqgtvkffnnqkgfgfispenggkdvfvhisklngetlaegqqvtfetqegrkgpeainievl*	7357.1	3678.55	429768-429971 Francisella noatunensis subsp. orientalis strain FNO371, complete genome
CP009343.1:57045	1	mdnksqgtvkffndqkgfgfitpenggkdvfvhisklngetlaegqqvtfetqegrkgpeainievl*	7372.1	3686.05	570450-570653 Francisella philomiragia strain O#319-029, complete sequence
CP009444.1:19779	1	mdnksqgtvkffndqkgfgfitpenggkdvfvhisklngetlaegqqvtfetqegrkgpeainievl*	7372.1	3686.05	1977965-1978168 Francisella philomiragia strain GA01-2801, complete genome
CP009436.1:10182	204	mdnksqgtvkffndqkgfgfitpenggkdvfvhisklngetlaegqqvtfetqegrkgpeainievl*	7372.1	3686.05	1018262-1018465 Francisella philomiragia strain O#319-067, complete genome
CP009442.1:18555	204	mdnksqgtvkffndqkgfgfitpenggkdvfvhisklngetlaegqqvtfetqegrkgpeainievl*	7372.1	3686.05	1855552-1855755 Francisella philomiragia strain O#319-036 [FSC 153], complete genome
CP010019.1:17045	204	mdnksqgtvkffndqkgfgfitpenggkdvfvhisklngetlaegqqvtfetqegrkgpeainievl*	7372.1	3686.05	1704508-1704711 Francisella philomiragia subsp. philomiragia ATCC 25015 strain O#319L, complete genome
CP063138.1:40332	204	mdnksqgtvkffndqkgfgfitpenggkdvfvhisklngetlaegqqvtfetqegrkgpeainievl*	7372.1	3686.05	403320-403523 Francisella philomiragia strain 18844 chromosome, complete genome
CP009440.1:45415	204	mdnksqgtvkffndqkgfgfitpenggkdvfvhisklngetlaegqqvtfetqegrkgpeainievl*	7372.1	3686.05	454154-454357 Francisella philomiragia strain GA01-2794, complete genome
CP002872.1:19129	1	mdnksqgtvkffndqkgfgfitpenggkdvfvhisklngetlaegqqvtfetqegrkgpeainievl*	7372.1	3686.05	1912912-1913115 Francisella sp. TX077308, complete genome
CP076680.1:45069	204	mdnksqgtvkffndqkgfgfitpenggkdvfvhisklngetlaegqqvtfetqegrkgpeainievl*	7372.1	3686.05	450698-450901 Francisella salimarina strain CHUGA-F75 chromosome, complete genome
CP053850.1:25827	201	mdnksqgtvkffndqkgfgfitpengg-dvfvhisklngetlaegqqvtfetqegrkgpeainvevl*	7229.9	3614.95	258272-258472 Francisella noatunensis subsp. noatunensis FSC774 chromosome, complete genome
CP043552.1:13207	1	mdnksqgtvkffndqkgfgfitpenggkdvfvhisklngetlaegqqvtfetqegrkgpeainievl*	7372.1	3686.05	1320759-1320962 Francisella marina strain E95-16 chromosome, complete genome
CP043550.1:14436	204	mdnksqgtvkffndqkgfgfitpenggkdvfvhisklngetlaegqqvtfetqegrkgpeainievl*	7372.1	3686.05	144365-144568 Francisella marina strain E103-15 chromosome, complete genome
CP018093.1:43882	204	mnnksqgtvkffneqkgfgfitpenggkdvfvhisklngetlaegqqvtfetqegrkgpeainievl*	7385.2	3692.6	438827-439030 Francisella hispaniensis FSC454, complete genome
CP002558.1:43156	204	mnnksqgtvkffneqkgfgfitpenggkdvfvhisklngetlaegqqvtfetqegrkgpeainievl*	7385.2	3692.6	431563-431766 Francisella cf. novicida 3523, complete genome
AP023460.1:16390	1	mnnksqgtvkffneqkgfgfitpenggkdvfvhisklngetlaegqqvtfetqegrkgpeainievl*	7385.2	3692.6	1639048-1639251 Francisella tularensis subsp. holarctica KU-1 DNA, complete genome
CP009607.1:41834	1	mnnksqgtvkffneqkgfgfitpenggkdvfvhisklngetlaegqqvtfetqegrkgpeainievl*	7385.2	3692.6	418342-418545 Francisella tularensis subsp. novicida D9876, complete genome
CP009633.1:16366	1	mnnksqgtvkffneqkgfgfitpenggkdvfvhisklngetlaegqqvtfetqegrkgpeainievl*	7385.2	3692.6	1636687-1636890 Francisella tularensis subsp. novicida U112, complete genome
CP009682.1:13451	1	mnnksqgtvkffneqkgfgfitpenggkdvfvhisklngetlaegqqvtfetqegrkgpeainievl*	7385.2	3692.6	1345130-1345333 Francisella tularensis subsp. novicida strain AZ06-7470, complete genome
CP009693.1:23198	1	mnnksqgtvkffneqkgfgfitpenggkdvfvhisklngetlaegqqvtfetqegrkgpeainievl*	7385.2	3692.6	231982-232185 Francisella tularensis subsp. holarctica strain FTT_1, complete genome
CP009753.1:15999	1	mnnksqgtvkffneqkgfgfitpenggkdvfvhisklngetlaegqqvtfetqegrkgpeainievl*	7385.2	3692.6	1599919-1600122 Francisella tularensis subsp. tularensis WY-00W4114, complete genome
CP010290.1:42179	1	mnnksqgtvkffneqkgfgfitpenggkdvfvhisklngetlaegqqvtfetqegrkgpeainievl*	7385.2	3692.6	421791-421994 Francisella tularensis subsp. tularensis SCHU S4, complete genome
CP011488.2:15688	1	mnnksqgtvkffneqkgfgfitpenggkdvfvhisklngetlaegqqvtfetqegrkgpeainievl*	7385.2	3692.6	1568861-1569064 Francisella tularensis subsp. holarctica strain OR96-0246 chromosome
CP012037.1:55536	1	mnnksqgtvkffneqkgfgfitpenggkdvfvhisklngetlaegqqvtfetqegrkgpeainievl*	7385.2	3692.6	555368-555571 Francisella tularensis subsp. tularensis strain WY96 chromosome, complete genome
CP021490.1:17367	1	mnnksqgtvkffneqkgfgfitpenggkdvfvhisklngetlaegqqvtfetqegrkgpeainievl*	7385.2	3692.6	1736709-1736912 Francisella tularensis subsp. novicida strain TCH2015 chromosome, complete genome
CP034467.1:62488	1	mnnksqgtvkffneqkgfgfitpenggkdvfvhisklngetlaegqqvtfetqegrkgpeainievl*	7385.2	3692.6	624884-625087 Francisella tularensis strain FDAARGOS_598 chromosome, complete genome
CP034468.1:11997	1	mnnksqgtvkffneqkgfgfitpenggkdvfvhisklngetlaegqqvtfetqegrkgpeainievl*	7385.2	3692.6	1199736-1199939 Francisella tularensis strain FDAARGOS_595 chromosome, complete genome
CP059299.1:66104	1	mnnksqgtvkffneqkgfgfitpenggkdvfvhisklngetlaegqqvtfetqegrkgpeainievl*	7385.2	3692.6	661043-661246 Francisella tularensis subsp. holarctica strain 19OD0758 chromosome
CP089549.1:15599	1	mnnksqgtvkffneqkgfgfitpenggkdvfvhisklngetlaegqqvtfetqegrkgpeainievl*	7385.2	3692.6	1559900-1560103 Francisella tularensis subsp. holarctica strain FSC201 chromosome, complete genome
AP023459.1:49671	204	mnnksqgtvkffneqkgfgfitpenggkdvfvhisklngetlaegqqvtfetqegrkgpeainievl*	7385.2	3692.6	49671-49874 Francisella tularensis subsp. holarctica NVF1 DNA, complete genome
CP001633.1:39308	204	mnnksqgtvkffneqkgfgfitpenggkdvfvhisklngetlaegqqvtfetqegrkgpeainievl*	7385.2	3692.6	393083-393286 Francisella tularensis subsp. tularensis NE061598, complete genome
CP002557.1:45196	204	mnnksqgtvkffneqkgfgfitpenggkdvfvhisklngetlaegqqvtfetqegrkgpeainievl*	7385.2	3692.6	451961-452164 Francisella cf. novicida Fx1, complete genome
CP003048.2:46889	204	mnnksqgtvkffneqkgfgfitpenggkdvfvhisklngetlaegqqvtfetqegrkgpeainievl*	7385.2	3692.6	468898-469101 Francisella tularensis subsp. tularensis TIGB03 chromosome, complete genome
CP003049.2:39298	204	mnnksqgtvkffneqkgfgfitpenggkdvfvhisklngetlaegqqvtfetqegrkgpeainievl*	7385.2	3692.6	392989-393192 Francisella tularensis subsp. tularensis TI0902 chromosome, complete genome
CP003862.1:43430	204	mnnksqgtvkffneqkgfgfitpenggkdvfvhisklngetlaegqqvtfetqegrkgpeainievl*	7385.2	3692.6	434303-434506 Francisella tularensis subsp. holarctica FSC200, complete genome
CP003932.1:43018	204	mnnksqgtvkffneqkgfgfitpenggkdvfvhisklngetlaegqqvtfetqegrkgpeainievl*	7385.2	3692.6	430181-430384 Francisella tularensis subsp. holarctica F92, complete genome
CP007148.1:42897	204	mnnksqgtvkffneqkgfgfitpenggkdvfvhisklngetlaegqqvtfetqegrkgpeainievl*	7385.2	3692.6	428974-429177 Francisella tularensis subsp. holarctica PHIT-FT049, complete genome
CP009694.1:11569	204	mnnksqgtvkffneqkgfgfitpenggkdvfvhisklngetlaegqqvtfetqegrkgpeainievl*	7385.2	3692.6	1156915-1157118 Francisella tularensis subsp. holarctica LVS, complete genome
CP010115.1:10054	204	mnnksqgtvkffneqkgfgfitpenggkdvfvhisklngetlaegqqvtfetqegrkgpeainievl*	7385.2	3692.6	1005474-1005677 Francisella tularensis subsp. tularensis strain NIH B-38, complete genome
CP010287.1:14882	204	mnnksqgtvkffneqkgfgfitpenggkdvfvhisklngetlaegqqvtfetqegrkgpeainievl*	7385.2	3692.6	148823-149026 Francisella tularensis subsp. tularensis strain Scherm genome
CP010288.1:65931	204	mnnksqgtvkffneqkgfgfitpenggkdvfvhisklngetlaegqqvtfetqegrkgpeainievl*	7385.2	3692.6	659314-659517 Francisella tularensis subsp. holarctica strain VT68, complete genome
CP010289.1:42367	204	mnnksqgtvkffneqkgfgfitpenggkdvfvhisklngetlaegqqvtfetqegrkgpeainievl*	7385.2	3692.6	423674-423877 Francisella tularensis subsp. holarctica strain 425, complete genome
CP010446.2:39289	204	mnnksqgtvkffneqkgfgfitpenggkdvfvhisklngetlaegqqvtfetqegrkgpeainievl*	7385.2	3692.6	392890-393093 Francisella tularensis subsp. tularensis str. SCHU S4 substr. NR-28534, complete genome
CP012092.1:16182	204	mnnksqgtvkffneqkgfgfitpenggkdvfvhisklngetlaegqqvtfetqegrkgpeainievl*	7385.2	3692.6	1618212-1618415 Francisella tularensis strain T01 genome
CP012372.1:39291	204	mnnksqgtvkffneqkgfgfitpenggkdvfvhisklngetlaegqqvtfetqegrkgpeainievl*	7385.2	3692.6	392912-393115 Francisella tularensis subsp. tularensis MA00-2987, complete genome
CP013853.1:49516	204	mnnksqgtvkffneqkgfgfitpenggkdvfvhisklngetlaegqqvtfetqegrkgpeainievl*	7385.2	3692.6	495162-495365 Francisella tularensis strain Schu4 F. tul Mut-127 genome
CP016635.1:48071	204	mnnksqgtvkffneqkgfgfitpenggkdvfvhisklngetlaegqqvtfetqegrkgpeainievl*	7385.2	3692.6	480719-480922 Francisella tularensis subsp. novicida PA10-7858, complete genome
CP024807.1:43235	204	mnnksqgtvkffneqkgfgfitpenggkdvfvhisklngetlaegqqvtfetqegrkgpeainievl*	7385.2	3692.6	432357-432560 Francisella tularensis subsp. holarctica strain Fth-Must chromosome
CP025778.1:43392	204	mnnksqgtvkffneqkgfgfitpenggkdvfvhisklngetlaegqqvtfetqegrkgpeainievl*	7385.2	3692.6	433922-434125 Francisella tularensis strain 12T0050_FLI chromosome, complete genome
CP034466.1:26758	204	mnnksqgtvkffneqkgfgfitpenggkdvfvhisklngetlaegqqvtfetqegrkgpeainievl*	7385.2	3692.6	267587-267790 Francisella tularensis strain FDAARGOS_599 chromosome, complete genome
CP044002.1:11570	204	mnnksqgtvkffneqkgfgfitpenggkdvfvhisklngetlaegqqvtfetqegrkgpeainievl*	7385.2	3692.6	1157072-1157275 Francisella tularensis subsp. holarctica strain B-8367 chromosome, complete genome
CP044003.1:11570	204	mnnksqgtvkffneqkgfgfitpenggkdvfvhisklngetlaegqqvtfetqegrkgpeainievl*	7385.2	3692.6	1157070-1157273 Francisella tularensis subsp. holarctica strain B-8366 chromosome, complete genome
CP044004.1:11575	204	mnnksqgtvkffneqkgfgfitpenggkdvfvhisklngetlaegqqvtfetqegrkgpeainievl*	7385.2	3692.6	1157502-1157705 Francisella tularensis subsp. holarctica strain B-8365 chromosome, complete genome
CP044005.1:11573	204	mnnksqgtvkffneqkgfgfitpenggkdvfvhisklngetlaegqqvtfetqegrkgpeainievl*	7385.2	3692.6	1157378-1157581 Francisella tularensis subsp. holarctica strain B-8364 chromosome, complete genome
CP048229.1:43430	204	mnnksqgtvkffneqkgfgfitpenggkdvfvhisklngetlaegqqvtfetqegrkgpeainievl*	7385.2	3692.6	434308-434511 Francisella tularensis subsp. holarctica strain A271_1 (FDC408) chromosome, complete genome
CP058274.1:43403	204	mnnksqgtvkffneqkgfgfitpenggkdvfvhisklngetlaegqqvtfetqegrkgpeainievl*	7385.2	3692.6	434030-434233 Francisella tularensis subsp. holarctica strain 12T0058 chromosome, complete genome
CP058275.1:43400	204	mnnksqgtvkffneqkgfgfitpenggkdvfvhisklngetlaegqqvtfetqegrkgpeainievl*	7385.2	3692.6	434009-434212 Francisella tularensis subsp. holarctica strain 12T0052 chromosome, complete genome
CP058276.1:39297	204	mnnksqgtvkffneqkgfgfitpenggkdvfvhisklngetlaegqqvtfetqegrkgpeainievl*	7385.2	3692.6	392978-393181 Francisella tularensis subsp. tularensis isolate FSC237 chromosome, complete genome
CP058301.1:43392	204	mnnksqgtvkffneqkgfgfitpenggkdvfvhisklngetlaegqqvtfetqegrkgpeainievl*	7385.2	3692.6	433929-434132 Francisella tularensis subsp. holarctica strain 08T0013 chromosome, complete genome
CP063128.1:11552	204	mnnksqgtvkffneqkgfgfitpenggkdvfvhisklngetlaegqqvtfetqegrkgpeainievl*	7385.2	3692.6	1155234-1155437 Francisella tularensis strain NR-28537 chromosome, complete genome
CP066295.1:43212	204	mnnksqgtvkffneqkgfgfitpenggkdvfvhisklngetlaegqqvtfetqegrkgpeainievl*	7385.2	3692.6	432127-432330 Francisella tularensis strain 15NIIEG chromosome, complete genome
CP073120.1:39299	204	mnnksqgtvkffneqkgfgfitpenggkdvfvhisklngetlaegqqvtfetqegrkgpeainievl*	7385.2	3692.6	392997-393200 Francisella tularensis strain 2017314593 chromosome, complete genome
CP073121.1:39298	204	mnnksqgtvkffneqkgfgfitpenggkdvfvhisklngetlaegqqvtfetqegrkgpeainievl*	7385.2	3692.6	392985-393188 Francisella tularensis strain 2016320786 chromosome, complete genome
CP073122.1:39145	204	mnnksqgtvkffneqkgfgfitpenggkdvfvhisklngetlaegqqvtfetqegrkgpeainievl*	7385.2	3692.6	391452-391655 Francisella tularensis strain 2017317779 chromosome, complete genome
CP073123.1:38818	204	mnnksqgtvkffneqkgfgfitpenggkdvfvhisklngetlaegqqvtfetqegrkgpeainievl*	7385.2	3692.6	388185-388388 Francisella tularensis strain 2014313438 chromosome, complete genome
CP073125.1:39283	204	mnnksqgtvkffneqkgfgfitpenggkdvfvhisklngetlaegqqvtfetqegrkgpeainievl*	7385.2	3692.6	392831-393034 Francisella tularensis subsp. holarctica strain 2015321842 chromosome, complete genome
CP073126.1:39302	204	mnnksqgtvkffneqkgfgfitpenggkdvfvhisklngetlaegqqvtfetqegrkgpeainievl*	7385.2	3692.6	393022-393225 Francisella tularensis strain COLL chromosome, complete genome
CP073127.1:39304	204	mnnksqgtvkffneqkgfgfitpenggkdvfvhisklngetlaegqqvtfetqegrkgpeainievl*	7385.2	3692.6	393046-393249 Francisella tularensis strain Scherm chromosome, complete genome
CP073128.1:39299	204	mnnksqgtvkffneqkgfgfitpenggkdvfvhisklngetlaegqqvtfetqegrkgpeainievl*	7385.2	3692.6	392997-393200 Francisella tularensis strain Schu S4 chromosome, complete genome
CP073129.1:39198	204	mnnksqgtvkffneqkgfgfitpenggkdvfvhisklngetlaegqqvtfetqegrkgpeainievl*	7385.2	3692.6	391988-392191 Francisella tularensis strain Schu S4_249 chromosome, complete genome
CP089548.1:43403	204	mnnksqgtvkffneqkgfgfitpenggkdvfvhisklngetlaegqqvtfetqegrkgpeainievl*	7385.2	3692.6	434030-434233 Francisella tularensis strain NUS 3003ST chromosome, complete genome
CP089550.1:39281	204	mnnksqgtvkffneqkgfgfitpenggkdvfvhisklngetlaegqqvtfetqegrkgpeainievl*	7385.2	3692.6	392813-393016 Francisella tularensis strain FAM SR-2 chromosome, complete genome
CP016930.1:13578	1	mnnksqgtvkffndqkgfgfitpenggkdvfvhisklngetlaegqqvtfetqegrkgpeainievl*	7371.2	3685.6	1357829-1358032 Francisella sp. MA067296, complete genome
CP022375.1:13604	1	mnnksqgtvkffndqkgfgfitpenggkdvfvhisklngetlaegqqvtfetqegrkgpeainievl*	7371.2	3685.6	1360485-1360688 Francisella opportunistica strain 14-2155 chromosome, complete genome
CP022376.1:13647	1	mnnksqgtvkffndqkgfgfitpenggkdvfvhisklngetlaegqqvtfetqegrkgpeainievl*	7371.2	3685.6	1364795-1364998 Francisella opportunistica strain MA06-7296 chromosome, complete genome
CP022377.1:13658	1	mnnksqgtvkffndqkgfgfitpenggkdvfvhisklngetlaegqqvtfetqegrkgpeainievl*	7371.2	3685.6	1365840-1366043 Francisella opportunistica strain PA05-1188 chromosome, complete genome
CP041030.1:17433	1	mdnksqgtvkffndqkgfgfitpenggkdvfvhisklngetilegqqvtfetqegrkgpeainievl*	7414.2	3707.1	1743372-1743575 Francisella sp. LA112445 strain LA11-2445 chromosome, complete genome
CP016796.1:17722	1	mdnksqgtvkffndqkgfgfitpenggkdvfvhisklngetilegqqvtfetqegrkgpeainievl*	7414.2	3707.1	1772239-1772442 Francisella uliginis strain TX07-7310 chromosome, complete genome

## Sheet: Coldshockprotein1b
Genome		AA sequence Coldshockprotein1b	Mw	Mz (2+)
CP038017.1:50580	1	mnnklqgtvkffndakgfgfinceslskdvfvhvsnirngtladgqqvsfqvkdgnkgkeaydvial*	7354.2	3677.1	505800-506003 Allofrancisella frigidaquae strain SYSU 10HL1970 chromosome, complete genome
CP010427.1:13276	204	mnnklqgtvkffndakgfgfinckslskdvfvhvsnigngtltdgqqvsfqvkdgnkgkeaydvkal*	7299.2	3649.6	1327643-1327846 Allofrancisella guangzhouensis strain 08HL01032 chromosome, complete genome
CP016796.1:10021	193	msnevtgtvkffndakgfgfitspslskdvfvhisniqndtlsdgeqvsfqiregnkgkeafdvksi*	7358.1	3679.05	10021-10213 Francisella uliginis strain TX07-7310 chromosome, complete genome
		AA sequence coldshockprotein1a not in tab Coldshockprotein1a
CP038241.1:13211	1	mnnklqgtvkffneqkgfgfitpengskdvfvhitklngstls--egqqvafetqegrkgpeainievl*	7399.3	3699.65	1321155-1321302 Allofrancisella inopinata strain SYSU YG23 chromosome, complete genome
CP038017.1:38466	148	mnnklqgtvkffneqkgfgfitpdngskdvfvhitklngstls--egqqvafetqegrkgpeainievl*	7385.2	3692.6	384662-384809 Allofrancisella frigidaquae strain SYSU 10HL1970 chromosome, complete genome
CP009654.1:80801	104	--klqgtvkffnnqkgfgfispsnggkdvfi-hiskl			808013808117 Francisella sp. CA971460, complete genome
CP009654.1:808528		msklqgtvkffnnqkgfgfispsnggkdvfi-hiskldkvggtlsegqkvsfetkegmkgpeainveal*	7304.3	3652.15	RNA chaperone, negative regulator of cspA
		AA sequence coldshockprotein1a also in tab Coldshockprotein1a
CP016796.1:17722	1	mdnksqgtvkffndqkgfgfitpenggkdvfvhisklngetil--egqqvtfetqegrkgpeainievl*	7414.2	3707.1	1772239-1772411 Francisella uliginis strain TX07-7310 chromosome, complete genome
CP041030.1:17433	1	mdnksqgtvkffndqkgfgfitpenggkdvfvhisklngetil--egqqvtfetqegrkgpeainievl*	7414.2	3707.1	1743372-1743478 Francisella sp. LA112445 strain LA11-2445 chromosome, complete genome
		Incomplete AA sequence coldshockprotein1a, see tab Coldshockprotein1a
AP023460.1:16390	1	mnnksqgtvkffneqkgfgfitpenggkdvfvhisklngetlaegqqvtfetqegrkgpe			16390481639229 Francisella tularensis subsp. holarctica KU1 DNA, complete genome
CP000608.1:15993	1	mnnksqgtvkffneqkgfgfitpenggkdvfvhisklngetlaegqqvtfetqegrkgpe			15993701599551 Francisella tularensis subsp. tularensis WY963418, complete genome
CP009353.1:22658	1	mnnksqgtvkffneqkgfgfitpenggkdvfvhisklngetlaegqqvtfetqegrkgpe			226587226768 Francisella tularensis subsp. novicida F6168, complete genome
CP009607.1:41834	1	mnnksqgtvkffneqkgfgfitpenggkdvfvhisklngetlaegqqvtfetqegrkgpe			418342418523 Francisella tularensis subsp. novicida D9876, complete genome
CP009633.1:16366	1	mnnksqgtvkffneqkgfgfitpenggkdvfvhisklngetlaegqqvtfetqegrkgpe			16366871636868 Francisella tularensis subsp. novicida U112, complete genome
CP009682.1:13451	1	mnnksqgtvkffneqkgfgfitpenggkdvfvhisklngetlaegqqvtfetqegrkgpe			13451301345311 Francisella tularensis subsp. novicida strain AZ067470, complete genome
CP009693.1:23198	1	mnnksqgtvkffneqkgfgfitpenggkdvfvhisklngetlaegqqvtfetqegrkgpe			231982232163 Francisella tularensis subsp. holarctica strain FTT_1, complete genome
CP009753.1:15999	1	mnnksqgtvkffneqkgfgfitpenggkdvfvhisklngetlaegqqvtfetqegrkgpe			15999191600100 Francisella tularensis subsp. tularensis WY00W4114, complete genome
CP010103.1:16201	1	mnnksqgtvkffneqkgfgfitpenggkdvfvhisklngetlaegqqvtfetqegrkgpe			16201161620297 Francisella tularensis subsp. novicida strain DPG 3AIS chromosome, complete genome
CP010290.1:42179	1	mnnksqgtvkffneqkgfgfitpenggkdvfvhisklngetlaegqqvtfetqegrkgpe			421791421972 Francisella tularensis subsp. tularensis SCHU S4, complete genome
CP011488.2:15688	1	mnnksqgtvkffneqkgfgfitpenggkdvfvhisklngetlaegqqvtfetqegrkgpe			15688611569042 Francisella tularensis subsp. holarctica strain OR960246 chromosome
CP012037.1:55536	1	mnnksqgtvkffneqkgfgfitpenggkdvfvhisklngetlaegqqvtfetqegrkgpe			555368555549 Francisella tularensis subsp. tularensis strain WY96 chromosome, complete genome
CP021490.1:17367	1	mnnksqgtvkffneqkgfgfitpenggkdvfvhisklngetlaegqqvtfetqegrkgpe			17367091736890 Francisella tularensis subsp. novicida strain TCH2015 chromosome, complete genome
CP034467.1:62488	1	mnnksqgtvkffneqkgfgfitpenggkdvfvhisklngetlaegqqvtfetqegrkgpe			624884625065 Francisella tularensis strain FDAARGOS_598 chromosome, complete genome
CP034468.1:11997	1	mnnksqgtvkffneqkgfgfitpenggkdvfvhisklngetlaegqqvtfetqegrkgpe			11997361199917 Francisella tularensis strain FDAARGOS_595 chromosome, complete genome
CP059299.1:66104	1	mnnksqgtvkffneqkgfgfitpenggkdvfvhisklngetlaegqqvtfetqegrkgpe			661043661224 Francisella tularensis subsp. holarctica strain 19OD0758 chromosome
CP089549.1:15599	1	mnnksqgtvkffneqkgfgfitpenggkdvfvhisklngetlaegqqvtfetqegrkgpe			15599001560081 Francisella tularensis subsp. holarctica strain FSC201 chromosome, complete genome
AJ749949.2:39303	182	mnnksqgtvkffneqkgfgfitpenggkdvfvhisklngetlaegqqvtfetqegrkgpe			393036393217 Francisella tularensis subsp. tularensis SCHU S4 complete genome
AM233362.1:43237	182	mnnksqgtvkffneqkgfgfitpenggkdvfvhisklngetlaegqqvtfetqegrkgpe			432376432557 Francisella tularensis subsp. holarctica LVS complete genome
AM286280.1:39298	182	mnnksqgtvkffneqkgfgfitpenggkdvfvhisklngetlaegqqvtfetqegrkgpe			392989393170 Francisella tularensis subsp. tularensis strain FSC 198 complete genome
AP023459.1:49693	182	mnnksqgtvkffneqkgfgfitpenggkdvfvhisklngetlaegqqvtfetqegrkgpe			4969349874 Francisella tularensis subsp. holarctica NVF1 DNA, complete genome
BK006741.1:43595	182	mnnksqgtvkffneqkgfgfitpenggkdvfvhisklngetlaegqqvtfetqegrkgpe			435958436139 TPA_asm:Francisella tularensis subsp. holarctica OSU18, complete genome.
CP000437.1:43595	182	mnnksqgtvkffneqkgfgfitpenggkdvfvhisklngetlaegqqvtfetqegrkgpe			435958436139 Francisella tularensis subsp. holarctica OSU18, complete genome
CP000439.1:49389	182	mnnksqgtvkffneqkgfgfitpenggkdvfvhisklngetlaegqqvtfetqegrkgpe			493893494074 Francisella tularensis subsp. novicida U112, complete genome
CP000803.1:43406	182	mnnksqgtvkffneqkgfgfitpenggkdvfvhisklngetlaegqqvtfetqegrkgpe			434060434241 Francisella tularensis subsp. holarctica FTNF00200, complete genome
CP000915.1:59383	182	mnnksqgtvkffneqkgfgfitpenggkdvfvhisklngetlaegqqvtfetqegrkgpe			593831594012 Francisella tularensis subsp. mediasiatica FSC147, complete genome
CP001633.1:39310	182	mnnksqgtvkffneqkgfgfitpenggkdvfvhisklngetlaegqqvtfetqegrkgpe			393105393286 Francisella tularensis subsp. tularensis NE061598, complete genome
CP002557.1:45198	182	mnnksqgtvkffneqkgfgfitpenggkdvfvhisklngetlaegqqvtfetqegrkgpe			451983452164 Francisella cf. novicida Fx1, complete genome
CP003048.2:46892	182	mnnksqgtvkffneqkgfgfitpenggkdvfvhisklngetlaegqqvtfetqegrkgpe			468920469101 Francisella tularensis subsp. tularensis TIGB03 chromosome, complete genome
CP003049.2:39301	182	mnnksqgtvkffneqkgfgfitpenggkdvfvhisklngetlaegqqvtfetqegrkgpe			393011393192 Francisella tularensis subsp. tularensis TI0902 chromosome, complete genome
CP003862.1:43432	182	mnnksqgtvkffneqkgfgfitpenggkdvfvhisklngetlaegqqvtfetqegrkgpe			434325434506 Francisella tularensis subsp. holarctica FSC200, complete genome
CP003932.1:43020	182	mnnksqgtvkffneqkgfgfitpenggkdvfvhisklngetlaegqqvtfetqegrkgpe			430203430384 Francisella tularensis subsp. holarctica F92, complete genome
CP007148.1:42899	182	mnnksqgtvkffneqkgfgfitpenggkdvfvhisklngetlaegqqvtfetqegrkgpe			428996429177 Francisella tularensis subsp. holarctica PHITFT049, complete genome
CP009653.1:49050	182	mnnksqgtvkffneqkgfgfitpenggkdvfvhisklngetlaegqqvtfetqegrkgpe			490505490686 Francisella tularensis subsp. novicida strain AL972214, complete genome
CP009694.1:11569	182	mnnksqgtvkffneqkgfgfitpenggkdvfvhisklngetlaegqqvtfetqegrkgpe			11569371157118 Francisella tularensis subsp. holarctica LVS, complete genome
CP010115.1:10054	182	mnnksqgtvkffneqkgfgfitpenggkdvfvhisklngetlaegqqvtfetqegrkgpe			10054961005677 Francisella tularensis subsp. tularensis strain NIH B38, complete genome
CP010287.1:14884	182	mnnksqgtvkffneqkgfgfitpenggkdvfvhisklngetlaegqqvtfetqegrkgpe			148845149026 Francisella tularensis subsp. tularensis strain Scherm genome
CP010288.1:65933	182	mnnksqgtvkffneqkgfgfitpenggkdvfvhisklngetlaegqqvtfetqegrkgpe			659336659517 Francisella tularensis subsp. holarctica strain VT68, complete genome
CP010289.1:42369	182	mnnksqgtvkffneqkgfgfitpenggkdvfvhisklngetlaegqqvtfetqegrkgpe			423696423877 Francisella tularensis subsp. holarctica strain 425, complete genome
CP010446.2:39291	182	mnnksqgtvkffneqkgfgfitpenggkdvfvhisklngetlaegqqvtfetqegrkgpe			392912393093 Francisella tularensis subsp. tularensis str. SCHU S4 substr. NR28534, complete genome
CP012092.1:16182	182	mnnksqgtvkffneqkgfgfitpenggkdvfvhisklngetlaegqqvtfetqegrkgpe			16182341618415 Francisella tularensis strain T01 genome
CP012372.1:39293	182	mnnksqgtvkffneqkgfgfitpenggkdvfvhisklngetlaegqqvtfetqegrkgpe			392934393115 Francisella tularensis subsp. tularensis MA002987, complete genome
CP013853.1:49518	182	mnnksqgtvkffneqkgfgfitpenggkdvfvhisklngetlaegqqvtfetqegrkgpe			495184495365 Francisella tularensis strain Schu4 F. tul Mut127 genome
CP016635.1:48074	182	mnnksqgtvkffneqkgfgfitpenggkdvfvhisklngetlaegqqvtfetqegrkgpe			480741480922 Francisella tularensis subsp. novicida PA107858, complete genome
CP024807.1:43237	182	mnnksqgtvkffneqkgfgfitpenggkdvfvhisklngetlaegqqvtfetqegrkgpe			432379432560 Francisella tularensis subsp. holarctica strain FthMust chromosome
CP025778.1:43394	182	mnnksqgtvkffneqkgfgfitpenggkdvfvhisklngetlaegqqvtfetqegrkgpe			433944434125 Francisella tularensis strain 12T0050_FLI chromosome, complete genome
CP034466.1:26760	182	mnnksqgtvkffneqkgfgfitpenggkdvfvhisklngetlaegqqvtfetqegrkgpe			267609267790 Francisella tularensis strain FDAARGOS_599 chromosome, complete genome
CP044002.1:11570	182	mnnksqgtvkffneqkgfgfitpenggkdvfvhisklngetlaegqqvtfetqegrkgpe			11570941157275 Francisella tularensis subsp. holarctica strain B8367 chromosome, complete genome
CP044003.1:11570	182	mnnksqgtvkffneqkgfgfitpenggkdvfvhisklngetlaegqqvtfetqegrkgpe			11570921157273 Francisella tularensis subsp. holarctica strain B8366 chromosome, complete genome
CP044004.1:11575	182	mnnksqgtvkffneqkgfgfitpenggkdvfvhisklngetlaegqqvtfetqegrkgpe			11575241157705 Francisella tularensis subsp. holarctica strain B8365 chromosome, complete genome
CP044005.1:11574	182	mnnksqgtvkffneqkgfgfitpenggkdvfvhisklngetlaegqqvtfetqegrkgpe			11574001157581 Francisella tularensis subsp. holarctica strain B8364 chromosome, complete genome
CP048229.1:43433	182	mnnksqgtvkffneqkgfgfitpenggkdvfvhisklngetlaegqqvtfetqegrkgpe			434330434511 Francisella tularensis subsp. holarctica strain A271_1 (FDC408) chromosome, complet genome
CP058274.1:43405	182	mnnksqgtvkffneqkgfgfitpenggkdvfvhisklngetlaegqqvtfetqegrkgpe			434052434233 Francisella tularensis subsp. holarctica strain 12T0058 chromosome, complete genome
CP058275.1:43403	182	mnnksqgtvkffneqkgfgfitpenggkdvfvhisklngetlaegqqvtfetqegrkgpe			434031434212 Francisella tularensis subsp. holarctica strain 12T0052 chromosome, complete genome
CP058276.1:39300	182	mnnksqgtvkffneqkgfgfitpenggkdvfvhisklngetlaegqqvtfetqegrkgpe			393000393181 Francisella tularensis subsp. tularensis isolate FSC237 chromosome, complete genome
CP058301.1:43395	182	mnnksqgtvkffneqkgfgfitpenggkdvfvhisklngetlaegqqvtfetqegrkgpe			433951434132 Francisella tularensis subsp. holarctica strain 08T0013 chromosome, complete genome
CP063128.1:11552	182	mnnksqgtvkffneqkgfgfitpenggkdvfvhisklngetlaegqqvtfetqegrkgpe			11552561155437 Francisella tularensis strain NR28537 chromosome, complete genome
CP066295.1:43214	182	mnnksqgtvkffneqkgfgfitpenggkdvfvhisklngetlaegqqvtfetqegrkgpe			432149432330 Francisella tularensis strain 15NIIEG chromosome, complete genome
CP073120.1:39301	182	mnnksqgtvkffneqkgfgfitpenggkdvfvhisklngetlaegqqvtfetqegrkgpe			393019393200 Francisella tularensis strain 2017314593 chromosome, complete genome
CP073121.1:39300	182	mnnksqgtvkffneqkgfgfitpenggkdvfvhisklngetlaegqqvtfetqegrkgpe			393007393188 Francisella tularensis strain 2016320786 chromosome, complete genome
CP073122.1:39147	182	mnnksqgtvkffneqkgfgfitpenggkdvfvhisklngetlaegqqvtfetqegrkgpe			391474391655 Francisella tularensis strain 2017317779 chromosome, complete genome
CP073123.1:38820	182	mnnksqgtvkffneqkgfgfitpenggkdvfvhisklngetlaegqqvtfetqegrkgpe			388207388388 Francisella tularensis strain 2014313438 chromosome, complete genome
CP073125.1:39285	182	mnnksqgtvkffneqkgfgfitpenggkdvfvhisklngetlaegqqvtfetqegrkgpe			392853393034 Francisella tularensis subsp. holarctica strain 2015321842 chromosome, complete genome
CP073126.1:39304	182	mnnksqgtvkffneqkgfgfitpenggkdvfvhisklngetlaegqqvtfetqegrkgpe			393044393225 Francisella tularensis strain COLL chromosome, complete genome
CP073127.1:39306	182	mnnksqgtvkffneqkgfgfitpenggkdvfvhisklngetlaegqqvtfetqegrkgpe			393068393249 Francisella tularensis strain Scherm chromosome, complete genome
CP073128.1:39301	182	mnnksqgtvkffneqkgfgfitpenggkdvfvhisklngetlaegqqvtfetqegrkgpe			393019393200 Francisella tularensis strain Schu S4 chromosome, complete genome
CP073129.1:39201	182	mnnksqgtvkffneqkgfgfitpenggkdvfvhisklngetlaegqqvtfetqegrkgpe			392010392191 Francisella tularensis strain Schu S4_249 chromosome, complete genome
CP089548.1:43405	182	mnnksqgtvkffneqkgfgfitpenggkdvfvhisklngetlaegqqvtfetqegrkgpe			434052434233 Francisella tularensis strain NUS 3003ST chromosome, complete genome
CP089550.1:39283	182	mnnksqgtvkffneqkgfgfitpenggkdvfvhisklngetlaegqqvtfetqegrkgpe			392835393016 Francisella tularensis strain FAM SR2 chromosome, complete genome
CP009574.1:82257	1	mdnksqgtvkffndqkgfgfitpqdggkdvfvhiskldgetlaegqqvafetqegrkgpe			822578822759 Francisella sp. FSC1006, complete genome
CP002558.1:43158	182	mnnksqgtvkffneqkgfgfitpenggkdvfvhisklngetlaegqqvtfetqegrkgpe			431585431766 Francisella cf. novicida 3523, complete genome
CP018093.1:43885	173	mnnksqgtvkffneqkgfgfitpenggkdvfvhisklngetlaegqqvtfetqegrk			438858439030 Francisella hispaniensis FSC454, complete genome
CP073124.1:39238	181	mnnksqgtvkffneqkgfgfitpenggkdvfvhisklngetlaegqqvtlklkkvekvlk			392389392569 Francisella tularensis strain 2015315990 chromosome, complete genome
CP009440.1:45417	182	mdnksqgtvkffndqkgfgfitpenggkdvfvhisklngetlaegqqvtfetqegrkgpe			454176454357 Francisella philomiragia strain GA012794, complete genome
CP002872.1:19129	1	mdnksqgtvkffndqkgfgfitpenggkdvfvhisklngetlaegqqvtfetqegrk			19129121913084 Francisella sp. TX077308, complete genome
CP043552.1:13207	1	mdnksqgtvkffndqkgfgfitpenggkdvfvhisklngetlaegqqvtfetqegrkgpe			13207591320940 Francisella marina strain E9516 chromosome, complete genome
CP043550.1:14438	182	mdnksqgtvkffndqkgfgfitpenggkdvfvhisklngetlaegqqvtfetqegrkgpe			144387144568 Francisella marina strain E10315 chromosome, complete genome
CP076680.1:45072	173	mdnksqgtvkffndqkgfgfitpenggkdvfvhisklngetlaegqqvtfetqegrk			450729450901 Francisella salimarina strain CHUGAF75 chromosome, complete genome

## Sheet: Coldshockprotein2
Genome		AA-sequence	Mw	Mz (2+)
CP003402.1:14032	204	mrqgtvkffntskgfgfiepqdggkdvfvhisavenaglsslregekvsfeleenrgkmaainiksi*	7348.2	3674.1	1403214-1403417 Francisella noatunensis subsp. orientalis str. Toba 04, complete genome
CP006875.1:85180	204	mrqgtvkffntskgfgfiepqdggkdvfvhisavenaglsslregekvsfeleenrgkmaainiksi*	7348.2	3674.1	851806-852009 Francisella noatunensis subsp. orientalis LADL--07-285A, complete genome
CP011921.2:79199	204	mrqgtvkffntskgfgfiepqdggkdvfvhisavenaglsslregekvsfeleenrgkmaainiksi*	7348.2	3674.1	791999-792202 Francisella orientalis FNO12 chromosome, complete genome
CP011922.2:79207	204	mrqgtvkffntskgfgfiepqdggkdvfvhisavenaglsslregekvsfeleenrgkmaainiksi*	7348.2	3674.1	792071-792274 Francisella orientalis FNO24 chromosome, complete genome
CP011923.2:79205	204	mrqgtvkffntskgfgfiepqdggkdvfvhisavenaglsslregekvsfeleenrgkmaainiksi*	7348.2	3674.1	792059-792262 Francisella orientalis strain FNO190 chromosome, complete genome
CP012153.2:79217	204	mrqgtvkffntskgfgfiepqdggkdvfvhisavenaglsslregekvsfeleenrgkmaainiksi*	7348.2	3674.1	792176-792379 Francisella orientalis strain FNO01 chromosome, complete genome
CP018051.1:79204	204	mrqgtvkffntskgfgfiepqdggkdvfvhisavenaglsslregekvsfeleenrgkmaainiksi*	7348.2	3674.1	792047-792250 Francisella orientalis strain F1 chromosome, complete genome
CP022938.1:79230	204	mrqgtvkffntskgfgfiepqdggkdvfvhisavenaglsslregekvsfeleenrgkmaainiksi*	7348.2	3674.1	792300-792503 Francisella orientalis strain FNO39 chromosome, complete genome
CP022939.1:79213	204	mrqgtvkffntskgfgfiepqdggkdvfvhisavenaglsslregekvsfeleenrgkmaainiksi*	7348.2	3674.1	792137-792340 Francisella orientalis strain FNO44 chromosome, complete genome
CP022940.1:79219	204	mrqgtvkffntskgfgfiepqdggkdvfvhisavenaglsslregekvsfeleenrgkmaainiksi*	7348.2	3674.1	792196-792399 Francisella orientalis strain FNO61 chromosome, complete genome
CP022941.1:79201	204	mrqgtvkffntskgfgfiepqdggkdvfvhisavenaglsslregekvsfeleenrgkmaainiksi*	7348.2	3674.1	792017-792220 Francisella orientalis strain FNO75 chromosome, complete genome
CP022942.1:79213	204	mrqgtvkffntskgfgfiepqdggkdvfvhisavenaglsslregekvsfeleenrgkmaainiksi*	7348.2	3674.1	792134-792337 Francisella orientalis strain FNO93 chromosome, complete genome
CP022943.1:79212	204	mrqgtvkffntskgfgfiepqdggkdvfvhisavenaglsslregekvsfeleenrgkmaainiksi*	7348.2	3674.1	792128-792331 Francisella orientalis strain FNO95 chromosome, complete genome
CP022944.1:79206	204	mrqgtvkffntskgfgfiepqdggkdvfvhisavenaglsslregekvsfeleenrgkmaainiksi*	7348.2	3674.1	792069-792272 Francisella noatunensis subsp. orientalis strain FNO111, complete genome
CP022945.1:79203	204	mrqgtvkffntskgfgfiepqdggkdvfvhisavenaglsslregekvsfeleenrgkmaainiksi*	7348.2	3674.1	792033-792236 Francisella noatunensis subsp. orientalis strain FNO117, complete genome
CP022946.1:79195	204	mrqgtvkffntskgfgfiepqdggkdvfvhisavenaglsslregekvsfeleenrgkmaainiksi*	7348.2	3674.1	791958-792161 Francisella noatunensis subsp. orientalis strain FNO135, complete genome
CP022947.1:79203	204	mrqgtvkffntskgfgfiepqdggkdvfvhisavenaglsslregekvsfeleenrgkmaainiksi*	7348.2	3674.1	792035-792238 Francisella noatunensis subsp. orientalis strain FNO137, complete genome
CP022948.1:79197	204	mrqgtvkffntskgfgfiepqdggkdvfvhisavenaglsslregekvsfeleenrgkmaainiksi*	7348.2	3674.1	791970-792173 Francisella noatunensis subsp. orientalis strain FNO191, complete genome
CP022949.1:79211	204	mrqgtvkffntskgfgfiepqdggkdvfvhisavenaglsslregekvsfeleenrgkmaainiksi*	7348.2	3674.1	792111-792314 Francisella noatunensis subsp. orientalis strain FNO205, complete genome
CP022950.1:79219	204	mrqgtvkffntskgfgfiepqdggkdvfvhisavenaglsslregekvsfeleenrgkmaainiksi*	7348.2	3674.1	792198-792401 Francisella noatunensis subsp. orientalis strain FNO215, complete genome
CP022951.1:79214	204	mrqgtvkffntskgfgfiepqdggkdvfvhisavenaglsslregekvsfeleenrgkmaainiksi*	7348.2	3674.1	792146-792349 Francisella noatunensis subsp. orientalis strain FNO222, complete genome
CP022952.1:79208	204	mrqgtvkffntskgfgfiepqdggkdvfvhisavenaglsslregekvsfeleenrgkmaainiksi*	7348.2	3674.1	792086-792289 Francisella noatunensis subsp. orientalis strain FNO364, complete genome
CP022953.1:79202	204	mrqgtvkffntskgfgfiepqdggkdvfvhisavenaglsslregekvsfeleenrgkmaainiksi*	7348.2	3674.1	792027-792230 Francisella noatunensis subsp. orientalis strain FNO371, complete genome
AP023460.1:12551	1	mrqgtvkffntskgfgfiepqdggkdvfvhisavenaglsslregekvsfeveenrgkmaavniksi*	7320.2	3660.1	1255147-1255350 Francisella tularensis subsp. holarctica KU-1 DNA, complete genome
BK006741.1:12982	1	mrqgtvkffntskgfgfiepqdggkdvfvhisavenaglsslregekvsfeveenrgkmaavniksi*	7320.2	3660.1	1298252-1298455 TPA_asm: Francisella tularensis subsp. holarctica OSU18, complete genome
CP000437.1:12982	1	mrqgtvkffntskgfgfiepqdggkdvfvhisavenaglsslregekvsfeveenrgkmaavniksi*	7320.2	3660.1	1298252-1298455 Francisella tularensis subsp. holarctica OSU18, complete genome
CP007148.1:12891	1	mrqgtvkffntskgfgfiepqdggkdvfvhisavenaglsslregekvsfeveenrgkmaavniksi*	7320.2	3660.1	1289124-1289327 Francisella tularensis subsp. holarctica PHIT-FT049, complete genome
CP010288.1:15216	1	mrqgtvkffntskgfgfiepqdggkdvfvhisavenaglsslregekvsfeveenrgkmaavniksi*	7320.2	3660.1	1521615-1521818 Francisella tularensis subsp. holarctica strain VT68, complete genome
CP010290.1:41452	1	mrqgtvkffntskgfgfiepqdggkdvfvhisavenaglsslregekvsfeveenrgkmaavniksi*	7320.2	3660.1	41452-41655 Francisella tularensis subsp. tularensis SCHU S4, complete genome
CP034466.1:11303	1	mrqgtvkffntskgfgfiepqdggkdvfvhisavenaglsslregekvsfeveenrgkmaavniksi*	7320.2	3660.1	1130301-1130504 Francisella tularensis strain FDAARGOS_599 chromosome, complete genome
CP044002.1:12717	1	mrqgtvkffntskgfgfiepqdggkdvfvhisavenaglsslregekvsfeveenrgkmaavniksi*	7320.2	3660.1	127178-127381 Francisella tularensis subsp. holarctica strain B-8367 chromosome, complete genome
CP044003.1:12717	1	mrqgtvkffntskgfgfiepqdggkdvfvhisavenaglsslregekvsfeveenrgkmaavniksi*	7320.2	3660.1	127178-127381 Francisella tularensis subsp. holarctica strain B-8366 chromosome, complete genome
CP058301.1:12962	1	mrqgtvkffntskgfgfiepqdggkdvfvhisavenaglsslregekvsfeveenrgkmaavniksi*	7320.2	3660.1	1296290-1296493 Francisella tularensis subsp. holarctica strain 08T0013 chromosome, complete genome
AJ749949.2:77335	204	mrqgtvkffntskgfgfiepqdggkdvfvhisavenaglsslregekvsfeveenrgkmaavniksi*	7320.2	3660.1	773355-773558 Francisella tularensis subsp. tularensis SCHU S4 complete genome
AM286280.1:77330	204	mrqgtvkffntskgfgfiepqdggkdvfvhisavenaglsslregekvsfeveenrgkmaavniksi*	7320.2	3660.1	773308-773511 Francisella tularensis subsp. tularensis strain FSC 198 complete genome
AP023459.1:43355	204	mrqgtvkffntskgfgfiepqdggkdvfvhisavenaglsslregekvsfeveenrgkmaavniksi*	7320.2	3660.1	433557-433760 Francisella tularensis subsp. holarctica NVF1 DNA, complete genome
CP000608.1:64599	204	mrqgtvkffntskgfgfiepqdggkdvfvhisavenaglsslregekvsfeveenrgkmaavniksi*	7320.2	3660.1	645990-646193 Francisella tularensis subsp. tularensis WY96-3418, complete genome
CP000915.1:83252	204	mrqgtvkffntskgfgfiepqdggkdvfvhisavenaglsslregekvsfeveenrgkmaavniksi*	7320.2	3660.1	832524-832727 Francisella tularensis subsp. mediasiatica FSC147, complete genome
CP001633.1:77341	204	mrqgtvkffntskgfgfiepqdggkdvfvhisavenaglsslregekvsfeveenrgkmaavniksi*	7320.2	3660.1	773412-773615 Francisella tularensis subsp. tularensis NE061598, complete genome
CP003048.2:84920	204	mrqgtvkffntskgfgfiepqdggkdvfvhisavenaglsslregekvsfeveenrgkmaavniksi*	7320.2	3660.1	849205-849408 Francisella tularensis subsp. tularensis TIGB03 chromosome, complete genome
CP003049.2:77329	204	mrqgtvkffntskgfgfiepqdggkdvfvhisavenaglsslregekvsfeveenrgkmaavniksi*	7320.2	3660.1	773296-773499 Francisella tularensis subsp. tularensis TI0902 chromosome, complete genome
CP009693.1:12620	204	mrqgtvkffntskgfgfiepqdggkdvfvhisavenaglsslregekvsfeveenrgkmaavniksi*	7320.2	3660.1	1262042-1262245 Francisella tularensis subsp. holarctica strain FTT_1, complete genome
CP009753.1:64637	204	mrqgtvkffntskgfgfiepqdggkdvfvhisavenaglsslregekvsfeveenrgkmaavniksi*	7320.2	3660.1	646376-646579 Francisella tularensis subsp. tularensis WY-00W4114, complete genome
CP010115.1:96489	204	mrqgtvkffntskgfgfiepqdggkdvfvhisavenaglsslregekvsfeveenrgkmaavniksi*	7320.2	3660.1	964898-965101 Francisella tularensis subsp. tularensis strain NIH B-38, complete genome
CP010287.1:52915	204	mrqgtvkffntskgfgfiepqdggkdvfvhisavenaglsslregekvsfeveenrgkmaavniksi*	7320.2	3660.1	529152-529355 Francisella tularensis subsp. tularensis strain Scherm genome
CP010446.2:77324	204	mrqgtvkffntskgfgfiepqdggkdvfvhisavenaglsslregekvsfeveenrgkmaavniksi*	7320.2	3660.1	773240-773443 Francisella tularensis subsp. tularensis str. SCHU S4 substr. NR-28534, complete genome
CP012037.1:15001	204	mrqgtvkffntskgfgfiepqdggkdvfvhisavenaglsslregekvsfeveenrgkmaavniksi*	7320.2	3660.1	1500173-1500376 Francisella tularensis subsp. tularensis strain WY96 chromosome, complete genome
CP012092.1:57175	204	mrqgtvkffntskgfgfiepqdggkdvfvhisavenaglsslregekvsfeveenrgkmaavniksi*	7320.2	3660.1	571755-571958 Francisella tularensis strain T01 genome
CP012372.1:77321	204	mrqgtvkffntskgfgfiepqdggkdvfvhisavenaglsslregekvsfeveenrgkmaavniksi*	7320.2	3660.1	773219-773422 Francisella tularensis subsp. tularensis MA00-2987, complete genome
CP013853.1:87549	204	mrqgtvkffntskgfgfiepqdggkdvfvhisavenaglsslregekvsfeveenrgkmaavniksi*	7320.2	3660.1	875491-875694 Francisella tularensis strain Schu4 F. tul Mut-127 genome
CP034467.1:16562	204	mrqgtvkffntskgfgfiepqdggkdvfvhisavenaglsslregekvsfeveenrgkmaavniksi*	7320.2	3660.1	1656255-1656458 Francisella tularensis strain FDAARGOS_598 chromosome, complete genome
CP058276.1:77331	204	mrqgtvkffntskgfgfiepqdggkdvfvhisavenaglsslregekvsfeveenrgkmaavniksi*	7320.2	3660.1	773319-773522 Francisella tularensis subsp. tularensis isolate FSC237 chromosome, complete genome
CP073121.1:77331	204	mrqgtvkffntskgfgfiepqdggkdvfvhisavenaglsslregekvsfeveenrgkmaavniksi*	7320.2	3660.1	773314-773517 Francisella tularensis strain 2016320786 chromosome, complete genome
CP073122.1:77176	204	mrqgtvkffntskgfgfiepqdggkdvfvhisavenaglsslregekvsfeveenrgkmaavniksi*	7320.2	3660.1	771760-771963 Francisella tularensis strain 2017317779 chromosome, complete genome
CP073123.1:76851	204	mrqgtvkffntskgfgfiepqdggkdvfvhisavenaglsslregekvsfeveenrgkmaavniksi*	7320.2	3660.1	768511-768714 Francisella tularensis strain 2014313438 chromosome, complete genome
CP073124.1:77276	204	mrqgtvkffntskgfgfiepqdggkdvfvhisavenaglsslregekvsfeveenrgkmaavniksi*	7320.2	3660.1	772763-772966 Francisella tularensis strain 2015315990 chromosome, complete genome
CP073125.1:77220	204	mrqgtvkffntskgfgfiepqdggkdvfvhisavenaglsslregekvsfeveenrgkmaavniksi*	7320.2	3660.1	772202-772405 Francisella tularensis subsp. holarctica strain 2015321842 chromosome, complete genome
CP073126.1:77334	204	mrqgtvkffntskgfgfiepqdggkdvfvhisavenaglsslregekvsfeveenrgkmaavniksi*	7320.2	3660.1	773347-773550 Francisella tularensis strain COLL chromosome, complete genome
CP073127.1:77336	204	mrqgtvkffntskgfgfiepqdggkdvfvhisavenaglsslregekvsfeveenrgkmaavniksi*	7320.2	3660.1	773367-773570 Francisella tularensis strain Scherm chromosome, complete genome
CP073128.1:77333	204	mrqgtvkffntskgfgfiepqdggkdvfvhisavenaglsslregekvsfeveenrgkmaavniksi*	7320.2	3660.1	773338-773541 Francisella tularensis strain Schu S4 chromosome, complete genome
CP073129.1:77232	204	mrqgtvkffntskgfgfiepqdggkdvfvhisavenaglsslregekvsfeveenrgkmaavniksi*	7320.2	3660.1	772329-772532 Francisella tularensis strain Schu S4_249 chromosome, complete genome
CP089550.1:77311	204	mrqgtvkffntskgfgfiepqdggkdvfvhisavenaglsslregekvsfeveenrgkmaavniksi*	7320.2	3660.1	773119-773322 Francisella tularensis strain FAM SR-2 chromosome, complete genome
CP073120.1:77332	205	mrqgtvkffntskgfgfiepqdggkdvfvhisavenaglsslregekvsfeveenrgkmaavnikiyli*	7622.6	3811.3	773323-773527 Francisella tularensis strain 2017314593 chromosome, complete genome
		mrqgtvkffntskgfgfiepqdggkdvfvhisavenaglsslregekvsfeveenrgkmaavniksi*	7320.2	3660.1	nt A insert polyA correction
AM233362.1:12947	1	mrqgtvkffntskgfgfiepqdggkdvfvhisavenaglsslresekvsfeveenrgkmaavniksi*	7350.2	3675.1	1294796-1294999 Francisella tularensis subsp. holarctica LVS complete genome
CP000803.1:12944	1	mrqgtvkffntskgfgfiepqdggkdvfvhisavenaglsslresekvsfeveenrgkmaavniksi*	7350.2	3675.1	1294454-1294657 Francisella tularensis subsp. holarctica FTNF002-00, complete genome
CP003862.1:12967	1	mrqgtvkffntskgfgfiepqdggkdvfvhisavenaglsslresekvsfeveenrgkmaavniksi*	7350.2	3675.1	1296767-1296970 Francisella tularensis subsp. holarctica FSC200, complete genome
CP003932.1:12904	1	mrqgtvkffntskgfgfiepqdggkdvfvhisavenaglsslresekvsfeveenrgkmaavniksi*	7350.2	3675.1	1290486-1290689 Francisella tularensis subsp. holarctica F92, complete genome
CP009694.1:12718	1	mrqgtvkffntskgfgfiepqdggkdvfvhisavenaglsslresekvsfeveenrgkmaavniksi*	7350.2	3675.1	127184-127387 Francisella tularensis subsp. holarctica LVS, complete genome
CP010289.1:12860	1	mrqgtvkffntskgfgfiepqdggkdvfvhisavenaglsslresekvsfeveenrgkmaavniksi*	7350.2	3675.1	1286039-1286242 Francisella tularensis subsp. holarctica strain 425, complete genome
CP024807.1:12947	1	mrqgtvkffntskgfgfiepqdggkdvfvhisavenaglsslresekvsfeveenrgkmaavniksi*	7350.2	3675.1	1294789-1294992 Francisella tularensis subsp. holarctica strain Fth-Must chromosome
CP025778.1:12942	1	mrqgtvkffntskgfgfiepqdggkdvfvhisavenaglsslresekvsfeveenrgkmaavniksi*	7350.2	3675.1	1294274-1294477 Francisella tularensis strain 12T0050_FLI chromosome, complete genome
CP044004.1:12720	1	mrqgtvkffntskgfgfiepqdggkdvfvhisavenaglsslresekvsfeveenrgkmaavniksi*	7350.2	3675.1	127201-127404 Francisella tularensis subsp. holarctica strain B-8365 chromosome, complete genome
CP044005.1:12718	1	mrqgtvkffntskgfgfiepqdggkdvfvhisavenaglsslresekvsfeveenrgkmaavniksi*	7350.2	3675.1	127183-127386 Francisella tularensis subsp. holarctica strain B-8364 chromosome, complete genome
CP048229.1:12962	1	mrqgtvkffntskgfgfiepqdggkdvfvhisavenaglsslresekvsfeveenrgkmaavniksi*	7350.2	3675.1	1296286-1296489 Francisella tularensis subsp. holarctica strain A271_1 (FDC408) chromosome, complete genome
CP058274.1:12964	1	mrqgtvkffntskgfgfiepqdggkdvfvhisavenaglsslresekvsfeveenrgkmaavniksi*	7350.2	3675.1	1296492-1296695 Francisella tularensis subsp. holarctica strain 12T0058 chromosome, complete genome
CP058275.1:12945	1	mrqgtvkffntskgfgfiepqdggkdvfvhisavenaglsslresekvsfeveenrgkmaavniksi*	7350.2	3675.1	1294525-1294728 Francisella tularensis subsp. holarctica strain 12T0052 chromosome, complete genome
CP063128.1:12724	1	mrqgtvkffntskgfgfiepqdggkdvfvhisavenaglsslresekvsfeveenrgkmaavniksi*	7350.2	3675.1	127240-127443 Francisella tularensis strain NR-28537 chromosome, complete genome
CP066295.1:12945	1	mrqgtvkffntskgfgfiepqdggkdvfvhisavenaglsslresekvsfeveenrgkmaavniksi*	7350.2	3675.1	1294569-1294772 Francisella tularensis strain 15NIIEG chromosome, complete genome
CP089548.1:12964	1	mrqgtvkffntskgfgfiepqdggkdvfvhisavenaglsslresekvsfeveenrgkmaavniksi*	7350.2	3675.1	1296494-1296697 Francisella tularensis strain NUS 3003ST chromosome, complete genome
CP002557.1:74902	204	mrqgtvkffntskgfgfiepqdggkdvfvhisavenaglsslregekisfeveenrgkmaavniksi*	7350.2	3675.1	749028-749231 Francisella cf. novicida Fx1, complete genome
CP011488.2:70655	204	mrqgtvkffntskgfgfiepqdggkdvfvhisavenaglsslresekvsfeveenrgkmaavniksi*	7350.2	3675.1	706552-706755 Francisella tularensis subsp. holarctica strain OR96-0246 chromosome
CP034468.1:33737	204	mrqgtvkffntskgfgfiepqdggkdvfvhisavenaglsslresekvsfeveenrgkmaavniksi*	7350.2	3675.1	337373-337576 Francisella tularensis strain FDAARGOS_595 chromosome, complete genome
CP059299.1:16915	204	mrqgtvkffntskgfgfiepqdggkdvfvhisavenaglsslresekvsfeveenrgkmaavniksi*	7350.2	3675.1	1691511-1691714 Francisella tularensis subsp. holarctica strain 19OD0758 chromosome
CP089549.1:69743	204	mrqgtvkffntskgfgfiepqdggkdvfvhisavenaglsslresekvsfeveenrgkmaavniksi*	7350.2	3675.1	697436-697639 Francisella tularensis subsp. holarctica strain FSC201 chromosome, complete v
CP009607.1:13601	1	mrqgtvkffntskgfgfiepqdggkdvfvhisavenaglsslregekisfeveenrgkmaavniksi*	7334.2	3667.1	136016-136219 Francisella tularensis subsp. novicida D9876, complete genome
CP009353.1:18691	1	mrqgtvkffntskgfgfiepqdggkdvfvhisavenaglsslregekisfeveenrgkmaavniksi*	7334.2	3667.1	1869193-1869396 Francisella tularensis subsp. novicida F6168, complete genome
CP009633.1:13516	1	mrqgtvkffntskgfgfiepqdggkdvfvhisavenaglsslregekisfeveenrgkmaavniksi*	7334.2	3667.1	1351659-1351862 Francisella tularensis subsp. novicida U112, complete genome
CP009682.1:10688	1	mrqgtvkffntskgfgfiepqdggkdvfvhisavenaglsslregekisfeveenrgkmaavniksi*	7334.2	3667.1	1068816-1069019 Francisella tularensis subsp. novicida strain AZ06-7470, complete genome
CP010103.1:13376	1	mrqgtvkffntskgfgfiepqdggkdvfvhisavenaglsslregekisfeveenrgkmaavniksi*	7334.2	3667.1	1337637-1337840 Francisella tularensis subsp. novicida strain DPG 3A-IS chromosome, complete genome
CP021490.1:14174	1	mrqgtvkffntskgfgfiepqdggkdvfvhisavenaglsslregekisfeveenrgkmaavniksi*	7334.2	3667.1	1417487-1417690 Francisella tularensis subsp. novicida strain TCH2015 chromosome, complete genome
CP000439.1:77831	204	mrqgtvkffntskgfgfiepqdggkdvfvhisavenaglsslregekisfeveenrgkmaavniksi*	7334.2	3667.1	778319-778522 Francisella tularensis subsp. novicida U112, complete genome
CP009653.1:76992	204	mrqgtvkffntskgfgfiepqdggkdvfvhisavenaglsslregekisfeveenrgkmaavniksi*	7334.2	3667.1	769926-770129 Francisella tularensis subsp. novicida strain AL97-2214, complete genome
CP016635.1:76267	204	mrqgtvkffntskgfgfiepqdggkdvfvhisavenaglsslregekisfeveenrgkmaavniksi*	7334.2	3667.1	762678-762881 Francisella tularensis subsp. novicida PA10-7858, complete genome
CP009436.1:17266	1	mrqgtvkffntskgfgfiepqdggkdvfvhisavenaglsslregekisfeveenrgkmaavniksi*	7334.2	3667.1	1726615-1726818 Francisella philomiragia strain O#319-067, complete genome
CP009444.1:15885	1	mrqgtvkffntskgfgfiepqdggkdvfvhisavenaglsslregekisfeveenrgkmaavniksi*	7334.2	3667.1	1588578-1588781 Francisella philomiragia strain GA01-2801, complete genome
CP010019.1:37171	1	mrqgtvkffntskgfgfiepqdggkdvfvhisavenaglsslregekisfeveenrgkmaavniksi*	7334.2	3667.1	371711-371914 Francisella philomiragia subsp. philomiragia ATCC 25015 strain O#319L, complete genome
CP009343.1:19078	204	mrqgtvkffntskgfgfiepqdggkdvfvhisavenaglsslregekisfeveenrgkmaavniksi*	7334.2	3667.1	1907826-1908029 Francisella philomiragia strain O#319-029, complete sequence
CP063138.1:78026	204	mrqgtvkffntskgfgfiepqdggkdvfvhisavenaglsslregekisfeveenrgkmaavniksi*	7334.2	3667.1	780260-780463 Francisella philomiragia strain 18844 chromosome, complete genome
CP053850.1:10883	1	mrqgtvkffntskgfgfiepqdggkdvfvhisavenaglsslregekisfeveenrgkmaavniksi*	7334.2	3667.1	1088313-1088516 Francisella noatunensis subsp. noatunensis FSC774 chromosome, complete genome
CP018093.1:13338	1	mrqgtvkffntakgfgfiepqdggkdvfvhisavenaglsslregekisfeleenrgkmaavniksi*	7332.2	3666.1	1333808-1334011 Francisella hispaniensis FSC454, complete genome

## Sheet: Coldshockprotein 3a
Genome		AA-sequence	Mw	Mz
NZ_QLIS02000001-3020 *	1	mseklkgkvkffndskgfgfitpengskdvfvhvsalwsaggtlsegqnvayktqagdkgaqainievl*	7349.2	3674.6	P.aestuarii, not in nt-database
CP009654.1:13605	210	mseklkgkvkffndskgfgfitpengskdvfvhvsalwsaggtlsegqnvayktqagdkgpqainievl*	7375.3	3687.65	1360596-1360805 Francisella sp. CA97-1460, complete genome
		partial AA-sequence coldshockprotein 1a, see tab Colshockprotein 1a
AP023082.1:12094	3	------gtikffndqkgfgfitpedgskdvfvhiskl--ngetllegqqvtfetqegkkgpeaanievl*			1209431-1209618 Francisella halioticida UTH170823 DNA, nearly complete genome
CP022132.1:1634996	3	------gtikffndqkgfgfitpedgskdvfvhiskl--ngetllegqqvtfetqegkkgpeaanievl*			1634996-1635183 Francisella halioticida strain DSM 23729 chromosome, complete genome
CP022132.1:1634980		mdnksqgtikffndqkgfgfitpedgskdvfvhiskl--ngetllegqqvtfetqegkkgpeaanievl*	7389.2	3694.6
CP016930.1:13578	3	------gtvkffndqkgfgfitpenggkdvfvhiskl--ngetlaegqqvtfetqegrkgpeainievl*			1357845-1358032 Francisella sp. MA067296, complete genome
CP022375.1:13605	3	------gtvkffndqkgfgfitpenggkdvfvhiskl--ngetlaegqqvtfetqegrkgpeainievl*			1360501-1360688 Francisella opportunistica strain 14-2155 chromosome, complete genome
CP022376.1:13648	3	------gtvkffndqkgfgfitpenggkdvfvhiskl--ngetlaegqqvtfetqegrkgpeainievl*			1364811-1364998 Francisella opportunistica strain MA06-7296 chromosome, complete genome
CP022377.1:13658	3	------gtvkffndqkgfgfitpenggkdvfvhiskl--ngetlaegqqvtfetqegrkgpeainievl*			1365856-1366043 Francisella opportunistica strain PA05-1188 chromosome, complete genome
CP041030.1:17433	3	------gtvkffndqkgfgfitpenggkdvfvhiskl--ngetilegqqvtfetqegrkgpeainievl*			1743388-1743575 Francisella sp. LA112445 strain LA11-2445 chromosome, complete genome
AP023460.1:16390	3	------gtvkffneqkgfgfitpenggkdvfvhiskl--ngetlaegqqvtfetqegrkgpeainievl*			1639064-1639251 Francisella tularensis subsp. holarctica KU-1 DNA, complete genome
CP000608.1:15993	3	------gtvkffneqkgfgfitpenggkdvfvhiskl--ngetlaegqqvtfetqegrkgpeainievl*			1599386-1599573 Francisella tularensis subsp. tularensis WY96-3418, complete genome
CP009607.1:41835	3	------gtvkffneqkgfgfitpenggkdvfvhiskl--ngetlaegqqvtfetqegrkgpeainievl*			418358-418545 Francisella tularensis subsp. novicida D9876, complete genome
CP009633.1:16367	3	------gtvkffneqkgfgfitpenggkdvfvhiskl--ngetlaegqqvtfetqegrkgpeainievl*			1636703-1636890 Francisella tularensis subsp. novicida U112, complete genome
CP009682.1:13451	3	------gtvkffneqkgfgfitpenggkdvfvhiskl--ngetlaegqqvtfetqegrkgpeainievl*			1345146-1345333 Francisella tularensis subsp. novicida strain AZ06-7470, complete genome
CP009693.1:23199	3	------gtvkffneqkgfgfitpenggkdvfvhiskl--ngetlaegqqvtfetqegrkgpeainievl*			231998-232185 Francisella tularensis subsp. holarctica strain FTT_1, complete genome
CP009753.1:15999	3	------gtvkffneqkgfgfitpenggkdvfvhiskl--ngetlaegqqvtfetqegrkgpeainievl*			1599935-1600122 Francisella tularensis subsp. tularensis WY-00W4114, complete genome
CP010290.1:42180	3	------gtvkffneqkgfgfitpenggkdvfvhiskl--ngetlaegqqvtfetqegrkgpeainievl*			421807-421994 Francisella tularensis subsp. tularensis SCHU S4, complete genome
CP011488.2:15688	3	------gtvkffneqkgfgfitpenggkdvfvhiskl--ngetlaegqqvtfetqegrkgpeainievl*			1568877-1569064 Francisella tularensis subsp. holarctica strain OR96-0246 chromosome
CP012037.1:55538	3	------gtvkffneqkgfgfitpenggkdvfvhiskl--ngetlaegqqvtfetqegrkgpeainievl*			555384-555571 Francisella tularensis subsp. tularensis strain WY96 chromosome, complete genome
CP021490.1:17367	3	------gtvkffneqkgfgfitpenggkdvfvhiskl--ngetlaegqqvtfetqegrkgpeainievl*			1736725-1736912 Francisella tularensis subsp. novicida strain TCH2015 chromosome, complete genome
CP034467.1:62490	3	------gtvkffneqkgfgfitpenggkdvfvhiskl--ngetlaegqqvtfetqegrkgpeainievl*			624900-625087 Francisella tularensis strain FDAARGOS_598 chromosome, complete genome
CP034468.1:11997	3	------gtvkffneqkgfgfitpenggkdvfvhiskl--ngetlaegqqvtfetqegrkgpeainievl*			1199752-1199939 Francisella tularensis strain FDAARGOS_595 chromosome, complete genome
CP059299.1:66105	3	------gtvkffneqkgfgfitpenggkdvfvhiskl--ngetlaegqqvtfetqegrkgpeainievl*			661059-661246 Francisella tularensis subsp. holarctica strain 19OD0758 chromosome
CP089549.1:15599	3	------gtvkffneqkgfgfitpenggkdvfvhiskl--ngetlaegqqvtfetqegrkgpeainievl*			1559916-1560103 Francisella tularensis subsp. holarctica strain FSC201 chromosome, complete genome
CP073124.1:39236	185	------gtvkffneqkgfgfitpenggkdvfvhiskl--ngetlaegqqvtlklkkvekvlklsilryy-			392367-392553 Francisella tularensis strain 2015315990 chromosome, complete genome
AJ749949.2:39301	186	------gtvkffneqkgfgfitpenggkdvfvhiskl--ngetlaegqqvtfetqegrkgpeainievl*			393014-393201 Francisella tularensis subsp. tularensis SCHU S4 complete genome
AM233362.1:43235	186	------gtvkffneqkgfgfitpenggkdvfvhiskl--ngetlaegqqvtfetqegrkgpeainievl*			432354-432541 Francisella tularensis subsp. holarctica LVS complete genome
AM286280.1:39296	186	------gtvkffneqkgfgfitpenggkdvfvhiskl--ngetlaegqqvtfetqegrkgpeainievl*			392967-393154 Francisella tularensis subsp. tularensis strain FSC 198 complete genome
AP023459.1:49671	186	------gtvkffneqkgfgfitpenggkdvfvhiskl--ngetlaegqqvtfetqegrkgpeainievl*			49671-49858 Francisella tularensis subsp. holarctica NVF1 DNA, complete genome
BK006741.1:43593	186	------gtvkffneqkgfgfitpenggkdvfvhiskl--ngetlaegqqvtfetqegrkgpeainievl*			435936-436123 TPA_asm: Francisella tularensis subsp. holarctica OSU18, complete genome
CP000437.1:43593	186	------gtvkffneqkgfgfitpenggkdvfvhiskl--ngetlaegqqvtfetqegrkgpeainievl*			435936-436123 Francisella tularensis subsp. holarctica OSU18, complete genome
CP000439.1:49387	186	------gtvkffneqkgfgfitpenggkdvfvhiskl--ngetlaegqqvtfetqegrkgpeainievl*			493871-494058 Francisella tularensis subsp. novicida U112, complete genome
CP000803.1:43403	186	------gtvkffneqkgfgfitpenggkdvfvhiskl--ngetlaegqqvtfetqegrkgpeainievl*			434038-434225 Francisella tularensis subsp. holarctica FTNF002-00, complete genome
CP000915.1:59380	186	------gtvkffneqkgfgfitpenggkdvfvhiskl--ngetlaegqqvtfetqegrkgpeainievl*			593809-593996 Francisella tularensis subsp. mediasiatica FSC147, complete genome
CP001633.1:39308	186	------gtvkffneqkgfgfitpenggkdvfvhiskl--ngetlaegqqvtfetqegrkgpeainievl*			393083-393270 Francisella tularensis subsp. tularensis NE061598, complete genome
CP002557.1:45196	186	------gtvkffneqkgfgfitpenggkdvfvhiskl--ngetlaegqqvtfetqegrkgpeainievl*			451961-452148 Francisella cf. novicida Fx1, complete genome
CP003048.2:46889	186	------gtvkffneqkgfgfitpenggkdvfvhiskl--ngetlaegqqvtfetqegrkgpeainievl*			468898-469085 Francisella tularensis subsp. tularensis TIGB03 chromosome, complete genome
CP003049.2:39298	186	------gtvkffneqkgfgfitpenggkdvfvhiskl--ngetlaegqqvtfetqegrkgpeainievl*			392989-393176 Francisella tularensis subsp. tularensis TI0902 chromosome, complete genome
CP003862.1:43430	186	------gtvkffneqkgfgfitpenggkdvfvhiskl--ngetlaegqqvtfetqegrkgpeainievl*			434303-434490 Francisella tularensis subsp. holarctica FSC200, complete genome
CP003932.1:43018	186	------gtvkffneqkgfgfitpenggkdvfvhiskl--ngetlaegqqvtfetqegrkgpeainievl*			430181-430368 Francisella tularensis subsp. holarctica F92, complete genome
CP007148.1:42897	186	------gtvkffneqkgfgfitpenggkdvfvhiskl--ngetlaegqqvtfetqegrkgpeainievl*			428974-429161 Francisella tularensis subsp. holarctica PHIT-FT049, complete genome
CP009694.1:11569	186	------gtvkffneqkgfgfitpenggkdvfvhiskl--ngetlaegqqvtfetqegrkgpeainievl*			1156915-1157102 Francisella tularensis subsp. holarctica LVS, complete genome
CP010115.1:10054	186	------gtvkffneqkgfgfitpenggkdvfvhiskl--ngetlaegqqvtfetqegrkgpeainievl*			1005474-1005661 Francisella tularensis subsp. tularensis strain NIH B-38, complete genome
CP010287.1:14882	186	------gtvkffneqkgfgfitpenggkdvfvhiskl--ngetlaegqqvtfetqegrkgpeainievl*			148823-149010 Francisella tularensis subsp. tularensis strain Scherm genome
CP010288.1:65931	186	------gtvkffneqkgfgfitpenggkdvfvhiskl--ngetlaegqqvtfetqegrkgpeainievl*			659314-659501 Francisella tularensis subsp. holarctica strain VT68, complete genome
CP010289.1:42367	186	------gtvkffneqkgfgfitpenggkdvfvhiskl--ngetlaegqqvtfetqegrkgpeainievl*			423674-423861 Francisella tularensis subsp. holarctica strain 425, complete genome
CP010446.2:39289	186	------gtvkffneqkgfgfitpenggkdvfvhiskl--ngetlaegqqvtfetqegrkgpeainievl*			392890-393077 Francisella tularensis subsp. tularensis str. SCHU S4 substr. NR-28534, complete genome
CP012092.1:16182	186	------gtvkffneqkgfgfitpenggkdvfvhiskl--ngetlaegqqvtfetqegrkgpeainievl*			1618212-1618399 Francisella tularensis strain T01 genome
CP012372.1:39291	186	------gtvkffneqkgfgfitpenggkdvfvhiskl--ngetlaegqqvtfetqegrkgpeainievl*			392912-393099 Francisella tularensis subsp. tularensis MA00-2987, complete genome
CP013853.1:49516	186	------gtvkffneqkgfgfitpenggkdvfvhiskl--ngetlaegqqvtfetqegrkgpeainievl*			495162-495349 Francisella tularensis strain Schu4 F. tul Mut-127 genome
CP016635.1:48071	186	------gtvkffneqkgfgfitpenggkdvfvhiskl--ngetlaegqqvtfetqegrkgpeainievl*			480719-480906 Francisella tularensis subsp. novicida PA10-7858, complete genome
CP024807.1:43235	186	------gtvkffneqkgfgfitpenggkdvfvhiskl--ngetlaegqqvtfetqegrkgpeainievl*			432357-432544 Francisella tularensis subsp. holarctica strain Fth-Must chromosome
CP025778.1:43392	186	------gtvkffneqkgfgfitpenggkdvfvhiskl--ngetlaegqqvtfetqegrkgpeainievl*			433922-434109 Francisella tularensis strain 12T0050_FLI chromosome, complete genome
CP034466.1:26758	186	------gtvkffneqkgfgfitpenggkdvfvhiskl--ngetlaegqqvtfetqegrkgpeainievl*			267587-267774 Francisella tularensis strain FDAARGOS_599 chromosome, complete genome
CP044002.1:11570	186	------gtvkffneqkgfgfitpenggkdvfvhiskl--ngetlaegqqvtfetqegrkgpeainievl*			1157072-1157259 Francisella tularensis subsp. holarctica strain B-8367 chromosome, complet
CP044003.1:11570	186	------gtvkffneqkgfgfitpenggkdvfvhiskl--ngetlaegqqvtfetqegrkgpeainievl*			1157070-1157257 Francisella tularensis subsp. holarctica strain B-8366 chromosome, complete genome
CP044004.1:11575	186	------gtvkffneqkgfgfitpenggkdvfvhiskl--ngetlaegqqvtfetqegrkgpeainievl*			1157502-1157689 Francisella tularensis subsp. holarctica strain B-8365 chromosome, complete genome
CP044005.1:11573	186	------gtvkffneqkgfgfitpenggkdvfvhiskl--ngetlaegqqvtfetqegrkgpeainievl*			1157378-1157565 Francisella tularensis subsp. holarctica strain B-8364 chromosome, complete genome
CP048229.1:43430	186	------gtvkffneqkgfgfitpenggkdvfvhiskl--ngetlaegqqvtfetqegrkgpeainievl*			434308-434495 Francisella tularensis subsp. holarctica strain A271_1 (FDC408) chromosome, complete genome
CP058274.1:43403	186	------gtvkffneqkgfgfitpenggkdvfvhiskl--ngetlaegqqvtfetqegrkgpeainievl*			434030-434217 Francisella tularensis subsp. holarctica strain 12T0058 chromosome, complete genome
CP058275.1:43400	186	------gtvkffneqkgfgfitpenggkdvfvhiskl--ngetlaegqqvtfetqegrkgpeainievl*			434009-434196 Francisella tularensis subsp. holarctica strain 12T0052 chromosome, complete genome
CP058276.1:39297	186	------gtvkffneqkgfgfitpenggkdvfvhiskl--ngetlaegqqvtfetqegrkgpeainievl*			392978-393165 Francisella tularensis subsp. tularensis isolate FSC237 chromosome, complete genome
CP058301.1:43392	186	------gtvkffneqkgfgfitpenggkdvfvhiskl--ngetlaegqqvtfetqegrkgpeainievl*			433929-434116 Francisella tularensis subsp. holarctica strain 08T0013 chromosome, complete genome
CP063128.1:11552	186	------gtvkffneqkgfgfitpenggkdvfvhiskl--ngetlaegqqvtfetqegrkgpeainievl*			1155234-1155421 Francisella tularensis strain NR-28537 chromosome, complete genome
CP066295.1:43212	186	------gtvkffneqkgfgfitpenggkdvfvhiskl--ngetlaegqqvtfetqegrkgpeainievl*			432127-432314 Francisella tularensis strain 15NIIEG chromosome, complete genome
CP073120.1:39299	186	------gtvkffneqkgfgfitpenggkdvfvhiskl--ngetlaegqqvtfetqegrkgpeainievl*			392997-393184 Francisella tularensis strain 2017314593 chromosome, complete genome
CP073121.1:39298	186	------gtvkffneqkgfgfitpenggkdvfvhiskl--ngetlaegqqvtfetqegrkgpeainievl*			392985-393172 Francisella tularensis strain 2016320786 chromosome, complete genome
CP073122.1:39145	186	------gtvkffneqkgfgfitpenggkdvfvhiskl--ngetlaegqqvtfetqegrkgpeainievl*			391452-391639 Francisella tularensis strain 2017317779 chromosome, complete genome
CP073123.1:38818	186	------gtvkffneqkgfgfitpenggkdvfvhiskl--ngetlaegqqvtfetqegrkgpeainievl*			388185-388372 Francisella tularensis strain 2014313438 chromosome, complete genome
CP073125.1:39283	186	------gtvkffneqkgfgfitpenggkdvfvhiskl--ngetlaegqqvtfetqegrkgpeainievl*			392831-393018 Francisella tularensis subsp. holarctica strain 2015321842 chromosome, complete genome
CP073126.1:39302	186	------gtvkffneqkgfgfitpenggkdvfvhiskl--ngetlaegqqvtfetqegrkgpeainievl*			393022-393209 Francisella tularensis strain COLL chromosome, complete genome
CP073127.1:39304	186	------gtvkffneqkgfgfitpenggkdvfvhiskl--ngetlaegqqvtfetqegrkgpeainievl*			393046-393233 Francisella tularensis strain Scherm chromosome, complete genome
CP073128.1:39299	186	------gtvkffneqkgfgfitpenggkdvfvhiskl--ngetlaegqqvtfetqegrkgpeainievl*			392997-393184 Francisella tularensis strain Schu S4 chromosome, complete genome
CP073129.1:39198	186	------gtvkffneqkgfgfitpenggkdvfvhiskl--ngetlaegqqvtfetqegrkgpeainievl*			391988-392175 Francisella tularensis strain Schu S4_249 chromosome, complete genome
CP089548.1:43403	186	------gtvkffneqkgfgfitpenggkdvfvhiskl--ngetlaegqqvtfetqegrkgpeainievl*			434030-434217 Francisella tularensis strain NUS 3003ST chromosome, complete genome
CP089550.1:39281	186	------gtvkffneqkgfgfitpenggkdvfvhiskl--ngetlaegqqvtfetqegrkgpeainievl*			392813-393000 Francisella tularensis strain FAM SR-2 chromosome, complete genome
CP009353.1:22660	3	------gtvkffneqkgfgfitpenggkdvfvhiskl--ngetlaegqqvtfetqegrkgpeainievl*			226603-226790 Francisella tularensis subsp. novicida F6168, complete genome
CP010103.1:16201	3	------gtvkffneqkgfgfitpenggkdvfvhiskl--ngetlaegqqvtfetqegrkgpeainievl*			1620132-1620319 Francisella tularensis subsp. novicida strain DPG 3A-IS chromosome, complete genome
CP009653.1:49048	186	------gtvkffneqkgfgfitpenggkdvfvhiskl--ngetlaegqqvtfetqegrkgpeainievl*			490483-490670 Francisella tularensis subsp. novicida strain AL97-2214, complete genome
CP012505.1:34303	186	------gtvkffndqkgfgfitpenggkdvfvhiskl--ngetlaegqqvifetqegkkgpeainievl*			343031-343218 Francisella persica ATCC VR-331 strain FSC845 chromosome, complete genome
CP013022.1:95063	186	------gtvkffndqkgfgfitpenggkdvfvhiskl--ngetlaegqqvifetqegkkgpeainievl*			950631-950818 Francisella persica ATCC VR-331 chromosome, complete genome
CP041326.1:75595	1	-----kgtvkffneqkgfgfitpesgskdifvhitnl--nggslsegqtvafetqegrkgpeainievl*			755952-756140 Francisella sp. Scap27 chromosome, complete genome
CP016796.1:17722	3	------gtvkffndqkgfgfitpenggkdvfvhiskl--ngetilegqqvtfetqegrkgpeainievl*			1772255-1772442 Francisella uliginis strain TX07-7310 chromosome, complete genome
CP002558.1:43156	186	------gtvkffneqkgfgfitpenggkdvfvhiskl--ngetlaegqqvtfetqegrkgpeainievl*			431563-431750 Francisella cf. novicida 3523, complete genome
CP018093.1:43882	186	------gtvkffneqkgfgfitpenggkdvfvhiskl--ngetlaegqqvtfetqegrkgpeainievl*			438827-439014 Francisella hispaniensis FSC454, complete genome
CP009440.1:45415	186	------gtvkffndqkgfgfitpenggkdvfvhiskl--ngetlaegqqvtfetqegrkgpeainievl*			454154-454341 Francisella philomiragia strain GA01-2794, complete genome
CP009343.1:57046	3	------gtvkffndqkgfgfitpenggkdvfvhiskl--ngetlaegqqvtfetqegrkgpeainievl*			570466-570653 Francisella philomiragia strain O#319-029, complete sequence
CP009444.1:19779	3	------gtvkffndqkgfgfitpenggkdvfvhiskl--ngetlaegqqvtfetqegrkgpeainievl*			1977981-1978168 Francisella philomiragia strain GA01-2801, complete genome
CP009436.1:10182	186	------gtvkffndqkgfgfitpenggkdvfvhiskl--ngetlaegqqvtfetqegrkgpeainievl*			1018262-1018449 Francisella philomiragia strain O#319-067, complete genome
CP009442.1:18555	186	------gtvkffndqkgfgfitpenggkdvfvhiskl--ngetlaegqqvtfetqegrkgpeainievl*			1855552-1855739 Francisella philomiragia strain O#319-036 [FSC 153], complete genome
CP010019.1:17045	186	------gtvkffndqkgfgfitpenggkdvfvhiskl--ngetlaegqqvtfetqegrkgpeainievl*			1704508-1704695 Francisella philomiragia subsp. philomiragia ATCC 25015 strain O#319L, complete genome
CP063138.1:40332	186	------gtvkffndqkgfgfitpenggkdvfvhiskl--ngetlaegqqvtfetqegrkgpeainievl*			403320-403507 Francisella philomiragia strain 18844 chromosome, complete genome
CP009654.1:80791	192	------gtvkffnnqkgfgfispsnggkdvfihiskldkvggtlsegqkvsfetkegmkgpeainveal*			807916-808109 Francisella sp. CA97-1460, complete genome
CP021781.1:50170	189	-----kgtvkffneqkgfgfitpesgskdifvhitnl--nggslsegqtvafetqegrkgpeainievl*			501701-501889 Francisella adeliensis strain FDC440 chromosome, complete genome
CP043424.1:50170	189	-----kgtvkffneqkgfgfitpesgskdifvhitnl--nggslsegqtvafetqegrkgpeainievl*			501701-501889 Francisella adeliensis strain FSC1325 chromosome, complete genome
CP043425.1:50168	189	-----kgtvkffneqkgfgfitpesgskdifvhitnl--nggslsegqtvafetqegrkgpeainievl*			501680-501868 Francisella adeliensis strain FSC1326 chromosome, complete genome

## Sheet: Coldshockprotein3b
Genome		AA-sequence	Mw	Mz (2+)
NZ_QLIS02000003-8640		msneltgtvkffsdekgfgfisctslskdvfvhalniragslssnqqvkfkvregnkgkeaydvmai*	7364.3	3682.15	P.aestuarii SYSU WZ-2
CP009654.1:13607	98	mseklkgkvkffndskgfgfitpengskdvfv------------------------------------			1360708-1360805 Francisella sp. CA97-1460, complete genome
CP009654.1:1360708		mseklkgkvkffndskgfgfitpengskdvfvhvsalwsaggtlsegqnvayktqagdkgpqainievl*	7375.3	3687.65
CP009654.1:80801	110	ms-klqgtvkffnnqkgfgfispsnggkdvfihiskl-------------------------------			808013-808122 Francisella sp. CA97-1460, complete genome
CP009654.1:808013		ms-klqgtvkffnnqkgfgfispsnggkdvfihiskldkvggtlsegqkvsfetkegmkgpeainveal*	7304.3	3652.15
CP016796.1:10010	204	msnevtgtvkffndakgfgfitspslskdvfvhisniqndtlsdgeqvsfqiregnkgkeafdvksi*	7358.1	3679.05	10010-10213 Francisella uliginis strain TX07-7310 chromosome, complete genome
CP041326.1:75593	1	msnqekgtvkffneqkgfgfitpesgskdifvh-----------------------------------			755937-756035 Francisella sp. Scap27 chromosome, complete genome
CP041326.1:755937		msnqekgtvkffneqkgfgfitpesgskdifvhitnlnggslsegqtvafetqegrkgpeainievl*	7290	3645
CP021781.1:50180	1	mnkdifatrfwsyetktflfiekfyctffliah-----------------------------------			501806-501904 Francisella adeliensis strain FDC440 chromosome, complete genome
CP021781.1:501806		mnkdifatrfwsyetktflfiekfyctffliahyfillfclfkfsskrsclhhl*	6744.9	3372.45
CP043424.1:50180	1	mnkdifatrfwsyetktflfiekfyctffliah-----------------------------------			501806-501904 Francisella adeliensis strain FSC1325 chromosome, complete genome
CP043425.1:50178	1	mnkdifatrfwsyetktflfiekfyctffliah-----------------------------------			501785-501883 Francisella adeliensis strain FSC1326 chromosome, complete genome
		(partial) AA-sequence coldshockprotein1b see tab colshock protein1b
CP038017.1:50580	1	mnnklqgtvkffndakgfgfinceslskdvfvhvsnirngtladgqqvsfqvkdgnkgkeaydvial*			505800-506003 Allofrancisella frigidaquae strain SYSU 10HL1970 chromosome, complete genome
CP010427.1:13276	204	mnnklqgtvkffndakgfgfinckslskdvfvhvsnigngtltdgqqvsfqvkdgnkgkeaydvkal*			1327643-1327846 Allofrancisella guangzhouensis strain 08HL01032 chromosome, complete genome
CP010427.1:15467	1	mnnklqgtvkffneqkgfgfitpengskdvfvh-----------------------------------			1546709-1546807 Allofrancisella guangzhouensis strain 08HL01032 chromosome, complete genome
CP010427.1:1546709		mnnklqgtvkffneqkgfgfitpengskdvfvhitklngstlsegqqvafetqegrkgpeainievl*
CP038241.1:13211	1	mnnklqgtvkffneqkgfgfitpengskdvfvh-----------------------------------			1321155-1321253 Allofrancisella inopinata strain SYSU YG23 chromosome, complete genome
		(partial) AA-sequence coldshockprotein1a see tab colshock protein1a
CP038017.1:38471	99	mnnklqgtvkffneqkgfgfitpdngskdvfvh-----------------------------------			384711-384809 Allofrancisella frigidaquae strain SYSU 10HL1970 chromosome, complete genome
CP038017.1:384711		mnnklqgtvkffneqkgfgfitpdngskdvfvhitklngstlsegqqvafetqegrkgpeainievl*
CP016930.1:13578	1	mnnksqgtvkffndqkgfgfitpenggkdvfvh-----------------------------------			1357829-1357927 Francisella sp. MA067296, complete genome
CP022375.1:13604	1	mnnksqgtvkffndqkgfgfitpenggkdvfvh-----------------------------------			1360485-1360583 Francisella opportunistica strain 14-2155 chromosome, complete genome
CP022376.1:13647	1	mnnksqgtvkffndqkgfgfitpenggkdvfvh-----------------------------------			1364795-1364893 Francisella opportunistica strain MA06-7296 chromosome, complete genome
CP022377.1:13658	1	mnnksqgtvkffndqkgfgfitpenggkdvfvh-----------------------------------			1365840-1365938 Francisella opportunistica strain PA05-1188 chromosome, complete genome
AJ749949.2:39312	98	mnnksqgtvkffneqkgfgfitpenggkdvfv------------------------------------			393120-393217 Francisella tularensis subsp. tularensis SCHU S4 complete genome
AM233362.1:43246	98	mnnksqgtvkffneqkgfgfitpenggkdvfv------------------------------------			432460-432557 Francisella tularensis subsp. holarctica LVS complete genome
AM286280.1:39307	98	mnnksqgtvkffneqkgfgfitpenggkdvfv------------------------------------			393073-393170 Francisella tularensis subsp. tularensis strain FSC 198 complete genome
AP023459.1:49777	98	mnnksqgtvkffneqkgfgfitpenggkdvfv------------------------------------			49777-49874 Francisella tularensis subsp. holarctica NVF1 DNA, complete genome
AP023460.1:16390	1	mnnksqgtvkffneqkgfgfitpenggkdvfv------------------------------------			1639048-1639145 Francisella tularensis subsp. holarctica KU-1 DNA, complete genome
BK006741.1:43604	98	mnnksqgtvkffneqkgfgfitpenggkdvfv------------------------------------			436042-436139 TPA_asm 16-5-2022: Francisella tularensis subsp. holarctica OSU18, complete genome
CP000437.1:43604	98	mnnksqgtvkffneqkgfgfitpenggkdvfv------------------------------------			436042-436139 Francisella tularensis subsp. holarctica OSU18, complete genome
CP000439.1:49397	98	mnnksqgtvkffneqkgfgfitpenggkdvfv------------------------------------			493977-494074 Francisella tularensis subsp. novicida U112, complete genome
CP000608.1:15993	1	mnnksqgtvkffneqkgfgfitpenggkdvfv------------------------------------			1599370-1599467 Francisella tularensis subsp. tularensis WY96-3418, complete genome
CP000803.1:43414	98	mnnksqgtvkffneqkgfgfitpenggkdvfv------------------------------------			434144-434241 Francisella tularensis subsp. holarctica FTNF002-00, complete genome
CP000915.1:59391	98	mnnksqgtvkffneqkgfgfitpenggkdvfv------------------------------------			593915-594012 Francisella tularensis subsp. mediasiatica FSC147, complete genome
CP001633.1:39318	98	mnnksqgtvkffneqkgfgfitpenggkdvfv------------------------------------			393189-393286 Francisella tularensis subsp. tularensis NE061598, complete genome
CP002557.1:45206	98	mnnksqgtvkffneqkgfgfitpenggkdvfv------------------------------------			452067-452164 Francisella cf. novicida Fx1, complete genome
CP003048.2:46900	98	mnnksqgtvkffneqkgfgfitpenggkdvfv------------------------------------			469004-469101 Francisella tularensis subsp. tularensis TIGB03 chromosome, complete genome
CP003049.2:39309	98	mnnksqgtvkffneqkgfgfitpenggkdvfv------------------------------------			393095-393192 Francisella tularensis subsp. tularensis TI0902 chromosome, complete genome
CP003862.1:43440	98	mnnksqgtvkffneqkgfgfitpenggkdvfv------------------------------------			434409-434506 Francisella tularensis subsp. holarctica FSC200, complete genome
CP003932.1:43028	98	mnnksqgtvkffneqkgfgfitpenggkdvfv------------------------------------			430287-430384 Francisella tularensis subsp. holarctica F92, complete genome
CP007148.1:42908	98	mnnksqgtvkffneqkgfgfitpenggkdvfv------------------------------------			429080-429177 Francisella tularensis subsp. holarctica PHIT-FT049, complete genome
CP009353.1:22658	1	mnnksqgtvkffneqkgfgfitpenggkdvfv------------------------------------			226587-226684 Francisella tularensis subsp. novicida F6168, complete genome
CP009607.1:41834	1	mnnksqgtvkffneqkgfgfitpenggkdvfv------------------------------------			418342-418439 Francisella tularensis subsp. novicida D9876, complete genome
CP009633.1:16366	1	mnnksqgtvkffneqkgfgfitpenggkdvfv------------------------------------			1636687-1636784 Francisella tularensis subsp. novicida U112, complete genome
CP009653.1:49058	98	mnnksqgtvkffneqkgfgfitpenggkdvfv------------------------------------			490589-490686 Francisella tularensis subsp. novicida strain AL97-2214, complete genome
CP009682.1:13451	1	mnnksqgtvkffneqkgfgfitpenggkdvfv------------------------------------			1345130-1345227 Francisella tularensis subsp. novicida strain AZ06-7470, complete genome
CP009693.1:23198	1	mnnksqgtvkffneqkgfgfitpenggkdvfv------------------------------------			231982-232079 Francisella tularensis subsp. holarctica strain FTT_1, complete genome
CP009694.1:11570	98	mnnksqgtvkffneqkgfgfitpenggkdvfv------------------------------------			1157021-1157118 Francisella tularensis subsp. holarctica LVS, complete genome
CP009753.1:15999	1	mnnksqgtvkffneqkgfgfitpenggkdvfv------------------------------------			1599919-1600016 Francisella tularensis subsp. tularensis WY-00W4114, complete genome
CP010103.1:16201	1	mnnksqgtvkffneqkgfgfitpenggkdvfv------------------------------------			1620116-1620213 Francisella tularensis subsp. novicida strain DPG 3A-IS chromosome, complete genome
CP010115.1:10055	98	mnnksqgtvkffneqkgfgfitpenggkdvfv------------------------------------			1005580-1005677 Francisella tularensis subsp. tularensis strain NIH B-38, complete genome
CP010287.1:14892	98	mnnksqgtvkffneqkgfgfitpenggkdvfv------------------------------------			148929-149026 Francisella tularensis subsp. tularensis strain Scherm genome
CP010288.1:65942	98	mnnksqgtvkffneqkgfgfitpenggkdvfv------------------------------------			659420-659517 Francisella tularensis subsp. holarctica strain VT68, complete genome
CP010289.1:42378	98	mnnksqgtvkffneqkgfgfitpenggkdvfv------------------------------------			423780-423877 Francisella tularensis subsp. holarctica strain 425, complete genome
CP010290.1:42179	1	mnnksqgtvkffneqkgfgfitpenggkdvfv------------------------------------			421791-421888 Francisella tularensis subsp. tularensis SCHU S4, complete genome
CP010446.2:39299	98	mnnksqgtvkffneqkgfgfitpenggkdvfv------------------------------------			392996-393093 Francisella tularensis subsp. tularensis str. SCHU S4 substr. NR-28534, complete genome
CP011488.2:15688	1	mnnksqgtvkffneqkgfgfitpenggkdvfv------------------------------------			1568861-1568958 Francisella tularensis subsp. holarctica strain OR96-0246 chromosome
CP012037.1:55536	1	mnnksqgtvkffneqkgfgfitpenggkdvfv------------------------------------			555368-555465 Francisella tularensis subsp. tularensis strain WY96 chromosome, complete genome
CP012092.1:16183	98	mnnksqgtvkffneqkgfgfitpenggkdvfv------------------------------------			1618318-1618415 Francisella tularensis strain T01 genome
CP012372.1:39301	98	mnnksqgtvkffneqkgfgfitpenggkdvfv------------------------------------			393018-393115 Francisella tularensis subsp. tularensis MA00-2987, complete genome
CP013853.1:49526	98	mnnksqgtvkffneqkgfgfitpenggkdvfv------------------------------------			495268-495365 Francisella tularensis strain Schu4 F. tul Mut-127 genome
CP016635.1:48082	98	mnnksqgtvkffneqkgfgfitpenggkdvfv------------------------------------			480825-480922 Francisella tularensis subsp. novicida PA10-7858, complete genome
CP021490.1:17367	1	mnnksqgtvkffneqkgfgfitpenggkdvfv------------------------------------			1736709-1736806 Francisella tularensis subsp. novicida strain TCH2015 chromosome, complete genome
CP024807.1:43246	98	mnnksqgtvkffneqkgfgfitpenggkdvfv------------------------------------			432463-432560 Francisella tularensis subsp. holarctica strain Fth-Must chromosome
CP025778.1:43402	98	mnnksqgtvkffneqkgfgfitpenggkdvfv------------------------------------			434028-434125 Francisella tularensis strain 12T0050_FLI chromosome, complete genome
CP034466.1:26769	98	mnnksqgtvkffneqkgfgfitpenggkdvfv------------------------------------			267693-267790 Francisella tularensis strain FDAARGOS_599 chromosome, complete genome
CP034467.1:62488	1	mnnksqgtvkffneqkgfgfitpenggkdvfv------------------------------------			624884-624981 Francisella tularensis strain FDAARGOS_598 chromosome, complete genome
CP034468.1:11997	1	mnnksqgtvkffneqkgfgfitpenggkdvfv------------------------------------			1199736-1199833 Francisella tularensis strain FDAARGOS_595 chromosome, complete genome
CP044002.1:11571	98	mnnksqgtvkffneqkgfgfitpenggkdvfv------------------------------------			1157178-1157275 Francisella tularensis subsp. holarctica strain B-8367 chromosome, complete genome
CP044003.1:11571	98	mnnksqgtvkffneqkgfgfitpenggkdvfv------------------------------------			1157176-1157273 Francisella tularensis subsp. holarctica strain B-8366 chromosome, complete genome
CP044004.1:11576	98	mnnksqgtvkffneqkgfgfitpenggkdvfv------------------------------------			1157608-1157705 Francisella tularensis subsp. holarctica strain B-8365 chromosome, complete genome
CP044005.1:11574	98	mnnksqgtvkffneqkgfgfitpenggkdvfv------------------------------------			1157484-1157581 Francisella tularensis subsp. holarctica strain B-8364 chromosome, complete genome
CP048229.1:43441	98	mnnksqgtvkffneqkgfgfitpenggkdvfv------------------------------------			434414-434511 Francisella tularensis subsp. holarctica strain A271_1 (FDC408) chromosome, complete genome
CP058274.1:43413	98	mnnksqgtvkffneqkgfgfitpenggkdvfv------------------------------------			434136-434233 Francisella tularensis subsp. holarctica strain 12T0058 chromosome, complete genome
CP058275.1:43411	98	mnnksqgtvkffneqkgfgfitpenggkdvfv------------------------------------			434115-434212 Francisella tularensis subsp. holarctica strain 12T0052 chromosome, complete genome
CP058276.1:39308	98	mnnksqgtvkffneqkgfgfitpenggkdvfv------------------------------------			393084-393181 Francisella tularensis subsp. tularensis isolate FSC237 chromosome, complete genome
CP058301.1:43403	98	mnnksqgtvkffneqkgfgfitpenggkdvfv------------------------------------			434035-434132 Francisella tularensis subsp. holarctica strain 08T0013 chromosome, complete genome
CP059299.1:66104	1	mnnksqgtvkffneqkgfgfitpenggkdvfv------------------------------------			661043-661140 Francisella tularensis subsp. holarctica strain 19OD0758 chromosome
CP063128.1:11553	98	mnnksqgtvkffneqkgfgfitpenggkdvfv------------------------------------			1155340-1155437 Francisella tularensis strain NR-28537 chromosome, complete genome
CP066295.1:43223	98	mnnksqgtvkffneqkgfgfitpenggkdvfv------------------------------------			432233-432330 Francisella tularensis strain 15NIIEG chromosome, complete genome
CP073120.1:39310	98	mnnksqgtvkffneqkgfgfitpenggkdvfv------------------------------------			393103-393200 Francisella tularensis strain 2017314593 chromosome, complete genome
CP073121.1:39309	98	mnnksqgtvkffneqkgfgfitpenggkdvfv------------------------------------			393091-393188 Francisella tularensis strain 2016320786 chromosome, complete genome
CP073122.1:39155	98	mnnksqgtvkffneqkgfgfitpenggkdvfv------------------------------------			391558-391655 Francisella tularensis strain 2017317779 chromosome, complete genome
CP073123.1:38829	98	mnnksqgtvkffneqkgfgfitpenggkdvfv------------------------------------			388291-388388 Francisella tularensis strain 2014313438 chromosome, complete genome
CP073124.1:39247	98	mnnksqgtvkffneqkgfgfitpenggkdvfv------------------------------------			392472-392569 Francisella tularensis strain 2015315990 chromosome, complete genome
CP073125.1:39293	98	mnnksqgtvkffneqkgfgfitpenggkdvfv------------------------------------			392937-393034 Francisella tularensis subsp. holarctica strain 2015321842 chromosome, complete genome
CP073126.1:39312	98	mnnksqgtvkffneqkgfgfitpenggkdvfv------------------------------------			393128-393225 Francisella tularensis strain COLL chromosome, complete genome
CP073127.1:39315	98	mnnksqgtvkffneqkgfgfitpenggkdvfv------------------------------------			393152-393249 Francisella tularensis strain Scherm chromosome, complete genome
CP073128.1:39310	98	mnnksqgtvkffneqkgfgfitpenggkdvfv------------------------------------			393103-393200 Francisella tularensis strain Schu S4 chromosome, complete genome
CP073129.1:39209	98	mnnksqgtvkffneqkgfgfitpenggkdvfv------------------------------------			392094-392191 Francisella tularensis strain Schu S4_249 chromosome, complete genome
CP089548.1:43413	98	mnnksqgtvkffneqkgfgfitpenggkdvfv------------------------------------			434136-434233 Francisella tularensis strain NUS 3003ST chromosome, complete genome
CP089549.1:15599	1	mnnksqgtvkffneqkgfgfitpenggkdvfv------------------------------------			1559900-1559997 Francisella tularensis subsp. holarctica strain FSC201 chromosome, complete genome
CP089550.1:39291	98	mnnksqgtvkffneqkgfgfitpenggkdvfv------------------------------------			392919-393016 Francisella tularensis strain FAM SR-2 chromosome, complete genome
CP002558.1:43166	99	mnnksqgtvkffneqkgfgfitpenggkdvfvh-----------------------------------			431668-431766 Francisella cf. novicida 3523, complete genome
CP018093.1:43893	99	mnnksqgtvkffneqkgfgfitpenggkdvfvh-----------------------------------			438932-439030 Francisella hispaniensis FSC454, complete genome
CP012505.1:34313	99	mnnrsqgtvkffndqkgfgfitpenggkdvfvh-----------------------------------			343136-343234 Francisella persica ATCC VR-331 strain FSC845 chromosome, complete genome
CP013022.1:95073	99	mnnrsqgtvkffndqkgfgfitpenggkdvfvh-----------------------------------			950736-950834 Francisella persica ATCC VR-331 chromosome, complete genome
AP023082.1:12094	2	--nksqgtikffndqkgfgfitpedgskdvfvh-----------------------------------			1209420-1209513 Francisella halioticida UTH170823 DNA, nearly complete genome
CP022132.1:16349	2	--nksqgtikffndqkgfgfitpedgskdvfvh-----------------------------------			1634985-1635078 Francisella halioticida strain DSM 23729 chromosome, complete genome
CP016796.1:17722	2	--nksqgtvkffndqkgfgfitpenggkdvfvh-----------------------------------			1772244-1772337 Francisella uliginis strain TX07-7310 chromosome, complete genome
CP041030.1:17433	2	--nksqgtvkffndqkgfgfitpenggkdvfvh-----------------------------------			1743377-1743470 Francisella sp. LA112445 strain LA11-2445 chromosome, complete genome
CP002872.1:19129	2	--nksqgtvkffndqkgfgfitpenggkdvfvhis---------------------------------			1912917-1913018 Francisella sp. TX077308, complete genome
CP009440.1:45425	101	--nksqgtvkffndqkgfgfitpenggkdvfvhis---------------------------------			454251-454352 Francisella philomiragia strain GA01-2794, complete genome
CP009442.1:18556	101	--nksqgtvkffndqkgfgfitpenggkdvfvhis---------------------------------			1855649-1855750 Francisella philomiragia strain O#319-036 [FSC 153], complete genome
CP009444.1:19779	2	--nksqgtvkffndqkgfgfitpenggkdvfvhis---------------------------------			1977970-1978071 Francisella philomiragia strain GA01-2801, complete genome
CP010019.1:17046	101	--nksqgtvkffndqkgfgfitpenggkdvfvhis---------------------------------			1704605-1704706 Francisella philomiragia subsp. philomiragia ATCC 25015 strain O#319L, complete genome
CP043550.1:14446	101	--nksqgtvkffndqkgfgfitpenggkdvfvhis---------------------------------			144462-144563 Francisella marina strain E103-15 chromosome, complete genome
CP043552.1:13207	2	--nksqgtvkffndqkgfgfitpenggkdvfvhis---------------------------------			1320764-1320865 Francisella marina strain E95-16 chromosome, complete genome
CP063138.1:40341	101	--nksqgtvkffndqkgfgfitpenggkdvfvhis---------------------------------			403417-403518 Francisella philomiragia strain 18844 chromosome, complete genome
CP076680.1:45079	101	--nksqgtvkffndqkgfgfitpenggkdvfvhis---------------------------------			450795-450896 Francisella salimarina strain CHUGA-F75 chromosome, complete genome
CP009574.1:82258	2	--nksqgtvkffndqkgfgfitpqdggkdvfvhiskldgetlaegqqvafetqegrkgpe--------			822583-822759 Francisella sp. FSC1006, complete genome

## Sheet: 50S-L29
Genome		AA-sequence	Mw/Mz (1+)	Mz (2+)
CP009343.1:78317	201	mkrkdtlkdfrgksidqlqeakiellqqlfslrmqkgtgqlkknhlfksakrdiarintiiseknk*	7757	3878.5	783176-783376 Francisella philomiragia strain O#319-029, complete sequence
CP009436.1:80553	1	mkrkdtlkdfrgksidqlqeakiellqqlfslrmqkgtgqlkknhlfksakrdiarintiiseknk*	7757	3878.5	805539-805739 Francisella philomiragia strain O#319-067, complete genome
CP009442.1:16485	1	mkrkdtlkdfrgksidqlqeakiellqqlfslrmqkgtgqlkknhlfksakrdiarintiiseknk*	7757	3878.5	1648531-1648731 Francisella philomiragia strain O#319-036 [FSC 153], complete genome
CP009444.1:16060	201	mkrkdtlkdfrgksidqlqeakiellqqlfslrmqkgtgqlkknhlfksakrdiarintiiseknk*	7757	3878.5	160604-160804 Francisella philomiragia strain GA01-2801, complete genome
CP010019.1:14757	1	mkrkdtlkdfrgksidqlqeakiellqqlfslrmqkgtgqlkknhlfksakrdiarintiiseknk*	7757	3878.5	1475774-1475974 Francisella philomiragia subsp. philomiragia ATCC 25015 strain O#319L, complete genome
CP063138.1:17825	1	mkrkdtlkdfrgksidqlqeakiellqqlfslrmqkgtgqlkknhlfksakrdiarintiiseknk*	7757	3878.5	178252-178452 Francisella philomiragia strain 18844 chromosome, complete genome
CP009440.1:22315	1	mkrndtlkdfrgksidqlqeakiellqqlfslrmqkgtgqlkknhlfksakrdiarintiiseknk*	7757	3878.5	223152-223352 Francisella philomiragia strain GA01-2794, complete genome
AJ749949.2:34188	1	mkrkdtlkdyrgksidqlqeakiellqqlfslrmqkgtgqlkknhlfksakrdiarintiiseknk*	7773	3886.5	341881-342081 Francisella tularensis subsp. tularensis SCHU S4 complete genome
AM286280.1:34183	1	mkrkdtlkdyrgksidqlqeakiellqqlfslrmqkgtgqlkknhlfksakrdiarintiiseknk*	7773	3886.5	341834-342034 Francisella tularensis subsp. tularensis strain FSC 198 complete genome
CP000439.1:26357	1	mkrkdtlkdyrgksidqlqeakiellqqlfslrmqkgtgqlkknhlfksakrdiarintiiseknk*	7773	3886.5	263575-263775 Francisella tularensis subsp. novicida U112, complete genome
CP000608.1:16497	201	mkrkdtlkdyrgksidqlqeakiellqqlfslrmqkgtgqlkknhlfksakrdiarintiiseknk*	7773	3886.5	1649796-1649996 Francisella tularensis subsp. tularensis WY96-3418, complete genome
CP000915.1:16341	201	mkrkdtlkdyrgksidqlqeakiellqqlfslrmqkgtgqlkknhlfksakrdiarintiiseknk*	7773	3886.5	1634114-1634314 Francisella tularensis subsp. mediasiatica FSC147, complete genome
CP001633.1:34195	1	mkrkdtlkdyrgksidqlqeakiellqqlfslrmqkgtgqlkknhlfksakrdiarintiiseknk*	7773	3886.5	341950-342150 Francisella tularensis subsp. tularensis NE061598, complete genome
CP002872.1:24159	1	mkrkdtlkdyrgksidqlqeakiellqqlfslrmqkgtgqlkknhlfksakrdiarintiiseknk*	7773	3886.5	241599-241799 Francisella sp. TX077308, complete genome
CP003048.2:34179	1	mkrkdtlkdyrgksidqlqeakiellqqlfslrmqkgtgqlkknhlfksakrdiarintiiseknk*	7773	3886.5	341791-341991 Francisella tularensis subsp. tularensis TIGB03 chromosome, complete genome
CP003048.2:41769	1	mkrkdtlkdyrgksidqlqeakiellqqlfslrmqkgtgqlkknhlfksakrdiarintiiseknk*	7773	3886.5	417698-417898 Francisella tularensis subsp. tularensis TIGB03 chromosome, complete genome
CP003049.2:34179	1	mkrkdtlkdyrgksidqlqeakiellqqlfslrmqkgtgqlkknhlfksakrdiarintiiseknk*	7773	3886.5	341790-341990 Francisella tularensis subsp. tularensis TI0902 chromosome, complete genome
CP009353.1:48228	201	mkrkdtlkdyrgksidqlqeakiellqqlfslrmqkgtgqlkknhlfksakrdiarintiiseknk*	7773	3886.5	482282-482482 Francisella tularensis subsp. novicida F6168, complete genome
CP009607.1:64145	201	mkrkdtlkdyrgksidqlqeakiellqqlfslrmqkgtgqlkknhlfksakrdiarintiiseknk*	7773	3886.5	641453-641653 Francisella tularensis subsp. novicida D9876, complete genome
CP009633.1:18669	201	mkrkdtlkdyrgksidqlqeakiellqqlfslrmqkgtgqlkknhlfksakrdiarintiiseknk*	7773	3886.5	1866986-1867186 Francisella tularensis subsp. novicida U112, complete genome
CP009653.1:23805	1	mkrkdtlkdyrgksidqlqeakiellqqlfslrmqkgtgqlkknhlfksakrdiarintiiseknk*	7773	3886.5	238053-238253 Francisella tularensis subsp. novicida strain AL97-2214, complete genome
CP009682.1:22699	1	mkrkdtlkdyrgksidqlqeakiellqqlfslrmqkgtgqlkknhlfksakrdiarintiiseknk*	7773	3886.5	226994-227194 Francisella tularensis subsp. novicida strain AZ06-7470, complete genome
CP009753.1:16504	201	mkrkdtlkdyrgksidqlqeakiellqqlfslrmqkgtgqlkknhlfksakrdiarintiiseknk*	7773	3886.5	1650413-1650613 Francisella tularensis subsp. tularensis WY-00W4114, complete genome
CP010103.1:18792	201	mkrkdtlkdyrgksidqlqeakiellqqlfslrmqkgtgqlkknhlfksakrdiarintiiseknk*	7773	3886.5	1879258-1879458 Francisella tularensis subsp. novicida strain DPG 3A-IS chromosome, complete genome
CP010115.1:10494	201	mkrkdtlkdyrgksidqlqeakiellqqlfslrmqkgtgqlkknhlfksakrdiarintiiseknk*	7773	3886.5	104945-105145 Francisella tularensis subsp. tularensis strain NIH B-38, complete genome
CP010287.1:97690	1	mkrkdtlkdyrgksidqlqeakiellqqlfslrmqkgtgqlkknhlfksakrdiarintiiseknk*	7773	3886.5	97690-97890 Francisella tularensis subsp. tularensis strain Scherm genome
CP010290.1:47292	201	mkrkdtlkdyrgksidqlqeakiellqqlfslrmqkgtgqlkknhlfksakrdiarintiiseknk*	7773	3886.5	472927-473127 Francisella tularensis subsp. tularensis SCHU S4, complete genome
CP010446.2:34175	1	mkrkdtlkdyrgksidqlqeakiellqqlfslrmqkgtgqlkknhlfksakrdiarintiiseknk*	7773	3886.5	341756-341956 Francisella tularensis subsp. tularensis str. SCHU S4 substr. NR-28534, complete genome
CP012037.1:60579	201	mkrkdtlkdyrgksidqlqeakiellqqlfslrmqkgtgqlkknhlfksakrdiarintiiseknk*	7773	3886.5	605797-605997 Francisella tularensis subsp. tularensis strain WY96 chromosome, complete genome
CP012092.1:10267	1	mkrkdtlkdyrgksidqlqeakiellqqlfslrmqkgtgqlkknhlfksakrdiarintiiseknk*	7773	3886.5	1026726-1026926 Francisella tularensis strain T01 genome
CP012372.1:34173	1	mkrkdtlkdyrgksidqlqeakiellqqlfslrmqkgtgqlkknhlfksakrdiarintiiseknk*	7773	3886.5	341731-341931 Francisella tularensis subsp. tularensis MA00-2987, complete genome
CP013853.1:44402	1	mkrkdtlkdyrgksidqlqeakiellqqlfslrmqkgtgqlkknhlfksakrdiarintiiseknk*	7773	3886.5	444029-444229 Francisella tularensis strain Schu4 F. tul Mut-127 genome
CP016635.1:23766	1	mkrkdtlkdyrgksidqlqeakiellqqlfslrmqkgtgqlkknhlfksakrdiarintiiseknk*	7773	3886.5	237664-237864 Francisella tularensis subsp. novicida PA10-7858, complete genome
CP021490.1:19554	201	mkrkdtlkdyrgksidqlqeakiellqqlfslrmqkgtgqlkknhlfksakrdiarintiiseknk*	7773	3886.5	1955495-1955695 Francisella tularensis subsp. novicida strain TCH2015 chromosome, complete genome
CP043550.1:19722	1	mkrkdtlkdyrgksidqlqeakiellqqlfslrmqkgtgqlkknhlfksakrdiarintiiseknk*	7773	3886.5	1972224-1972424 Francisella marina strain E103-15 chromosome, complete genome
CP043552.1:15522	201	mkrkdtlkdyrgksidqlqeakiellqqlfslrmqkgtgqlkknhlfksakrdiarintiiseknk*	7773	3886.5	1552208-1552408 Francisella marina strain E95-16 chromosome, complete genome
CP058276.1:34184	1	mkrkdtlkdyrgksidqlqeakiellqqlfslrmqkgtgqlkknhlfksakrdiarintiiseknk*	7773	3886.5	341845-342045 Francisella tularensis subsp. tularensis isolate FSC237 chromosome, complete genome
CP073120.1:34186	1	mkrkdtlkdyrgksidqlqeakiellqqlfslrmqkgtgqlkknhlfksakrdiarintiiseknk*	7773	3886.5	341866-342066 Francisella tularensis strain 2017314593 chromosome, complete genome
CP073121.1:34185	1	mkrkdtlkdyrgksidqlqeakiellqqlfslrmqkgtgqlkknhlfksakrdiarintiiseknk*	7773	3886.5	341852-342052 Francisella tularensis strain 2016320786 chromosome, complete genome
CP073122.1:34031	1	mkrkdtlkdyrgksidqlqeakiellqqlfslrmqkgtgqlkknhlfksakrdiarintiiseknk*	7773	3886.5	340319-340519 Francisella tularensis strain 2017317779 chromosome, complete genome
CP073123.1:33705	1	mkrkdtlkdyrgksidqlqeakiellqqlfslrmqkgtgqlkknhlfksakrdiarintiiseknk*	7773	3886.5	337052-337252 Francisella tularensis strain 2014313438 chromosome, complete genome
CP073124.1:34133	1	mkrkdtlkdyrgksidqlqeakiellqqlfslrmqkgtgqlkknhlfksakrdiarintiiseknk*	7773	3886.5	341334-341534 Francisella tularensis strain 2015315990 chromosome, complete genome
CP073126.1:34189	1	mkrkdtlkdyrgksidqlqeakiellqqlfslrmqkgtgqlkknhlfksakrdiarintiiseknk*	7773	3886.5	341891-342091 Francisella tularensis strain COLL chromosome, complete genome
CP073127.1:34191	1	mkrkdtlkdyrgksidqlqeakiellqqlfslrmqkgtgqlkknhlfksakrdiarintiiseknk*	7773	3886.5	341913-342113 Francisella tularensis strain Scherm chromosome, complete genome
CP073128.1:34186	1	mkrkdtlkdyrgksidqlqeakiellqqlfslrmqkgtgqlkknhlfksakrdiarintiiseknk*	7773	3886.5	341864-342064 Francisella tularensis strain Schu S4 chromosome, complete genome
CP073129.1:34085	1	mkrkdtlkdyrgksidqlqeakiellqqlfslrmqkgtgqlkknhlfksakrdiarintiiseknk*	7773	3886.5	340855-341055 Francisella tularensis strain Schu S4_249 chromosome, complete genome
CP076680.1:23775	1	mkrkdtlkdyrgksidqlqeakiellqqlfslrmqkgtgqlkknhlfksakrdiarintiiseknk*	7773	3886.5	237753-237953 Francisella salimarina strain CHUGA-F75 chromosome, complete genome
CP089550.1:34168	1	mkrkdtlkdyrgksidqlqeakiellqqlfslrmqkgtgqlkknhlfksakrdiarintiiseknk*	7773	3886.5	341680-341880 Francisella tularensis strain FAM SR-2 chromosome, complete genome
CP007148.1:23565	1	mkrkdtlkdyrgksidqlqeakiellqqlfslrmqkgtgqlkknhlfksakrdiarintiiseknk*	7773	3886.5	235657-235857 Francisella tularensis subsp. holarctica PHIT-FT049, complete genome; biovar japonica
AP023459.1:16616	1	mkrkdtlkdyrgksidqlqeakiellqqlfslrmqkgtgqlkknhlfksakrdiarintiiseknk*	7773	3886.5	1661601-1661801 Francisella tularensis subsp. holarctica NVF1 DNA, complete genome; biovar japonica
AP023460.1:26976	201	mkrkdtlkdyrgksidqlqeakiellqqlfslrmqkgtgqlkknhlfksakrdiarintiiseknk*	7773	3886.5	26976-27176 Francisella tularensis subsp. holarctica KU-1 DNA, complete genome; biovar japonica
		NT62 C>T => AZ61 a>v
AM233362.1:23858	1	mkrkdtlkdyrgksidqlqevkiellqqlfslrmqkgtgqlkknhlfksakrdiarintiiseknk*	7801.1	3900.55	238585-238785 Francisella tularensis subsp. holarctica LVS complete genome
BK006741.1:23829	1	mkrkdtlkdyrgksidqlqevkiellqqlfslrmqkgtgqlkknhlfksakrdiarintiiseknk*	7801.1	3900.55	238293-238493 TPA_asm: Francisella tularensis subsp. holarctica OSU18, complete genome
CP000437.1:23829	1	mkrkdtlkdyrgksidqlqevkiellqqlfslrmqkgtgqlkknhlfksakrdiarintiiseknk*	7801.1	3900.55	238293-238493 Francisella tularensis subsp. holarctica OSU18, complete genome
CP000803.1:23822	1	mkrkdtlkdyrgksidqlqevkiellqqlfslrmqkgtgqlkknhlfksakrdiarintiiseknk*	7801.1	3900.55	238222-238422 Francisella tularensis subsp. holarctica FTNF002-00, complete genome
CP003862.1:23852	1	mkrkdtlkdyrgksidqlqevkiellqqlfslrmqkgtgqlkknhlfksakrdiarintiiseknk*	7801.1	3900.55	238528-238728 Francisella tularensis subsp. holarctica FSC200, complete genome
CP003932.1:23821	1	mkrkdtlkdyrgksidqlqevkiellqqlfslrmqkgtgqlkknhlfksakrdiarintiiseknk*	7801.1	3900.55	238218-238418 Francisella tularensis subsp. holarctica F92, complete genome
CP009693.1:42772	201	mkrkdtlkdyrgksidqlqevkiellqqlfslrmqkgtgqlkknhlfksakrdiarintiiseknk*	7801.1	3900.55	427720-427920 Francisella tularensis subsp. holarctica strain FTT_1, complete genome
CP009694.1:96314	1	mkrkdtlkdyrgksidqlqevkiellqqlfslrmqkgtgqlkknhlfksakrdiarintiiseknk*	7801.1	3900.55	963144-963344 Francisella tularensis subsp. holarctica LVS, complete genome
CP010288.1:46357	1	mkrkdtlkdyrgksidqlqevkiellqqlfslrmqkgtgqlkknhlfksakrdiarintiiseknk*	7801.1	3900.55	463579-463779 Francisella tularensis subsp. holarctica strain VT68, complete genome
CP010289.1:22786	1	mkrkdtlkdyrgksidqlqevkiellqqlfslrmqkgtgqlkknhlfksakrdiarintiiseknk*	7801.1	3900.55	227860-228060 Francisella tularensis subsp. holarctica strain 425, complete genome
CP011488.2:17647	201	mkrkdtlkdyrgksidqlqevkiellqqlfslrmqkgtgqlkknhlfksakrdiarintiiseknk*	7801.1	3900.55	1764719-1764919 Francisella tularensis subsp. holarctica strain OR96-0246 chromosome
CP024807.1:23858	1	mkrkdtlkdyrgksidqlqevkiellqqlfslrmqkgtgqlkknhlfksakrdiarintiiseknk*	7801.1	3900.55	238580-238780 Francisella tularensis subsp. holarctica strain Fth-Must chromosome
CP025778.1:23820	1	mkrkdtlkdyrgksidqlqevkiellqqlfslrmqkgtgqlkknhlfksakrdiarintiiseknk*	7801.1	3900.55	238200-238400 Francisella tularensis strain 12T0050_FLI chromosome, complete genome
CP025778.1:23820	1	mkrkdtlkdyrgksidqlqevkiellqqlfslrmqkgtgqlkknhlfksakrdiarintiiseknk*	7801.1	3900.55	238200-238400 Francisella tularensis strain 12T0050_FLI chromosome, complete genome
CP034466.1:71854	1	mkrkdtlkdyrgksidqlqevkiellqqlfslrmqkgtgqlkknhlfksakrdiarintiiseknk*	7801.1	3900.55	71854-72054 Francisella tularensis strain FDAARGOS_599 chromosome, complete genome
CP034467.1:82061	201	mkrkdtlkdyrgksidqlqevkiellqqlfslrmqkgtgqlkknhlfksakrdiarintiiseknk*	7801.1	3900.55	820615-820815 Francisella tularensis strain FDAARGOS_598 chromosome, complete genome
CP034468.1:13955	201	mkrkdtlkdyrgksidqlqevkiellqqlfslrmqkgtgqlkknhlfksakrdiarintiiseknk*	7801.1	3900.55	1395533-1395733 Francisella tularensis strain FDAARGOS_595 chromosome, complete genome
CP044002.1:96281	1	mkrkdtlkdyrgksidqlqevkiellqqlfslrmqkgtgqlkknhlfksakrdiarintiiseknk*	7801.1	3900.55	962819-963019 Francisella tularensis subsp. holarctica strain B-8367 chromosome, complete genome
CP044003.1:96281	1	mkrkdtlkdyrgksidqlqevkiellqqlfslrmqkgtgqlkknhlfksakrdiarintiiseknk*	7801.1	3900.55	962818-963018 Francisella tularensis subsp. holarctica strain B-8366 chromosome, complete genome
CP044004.1:96318	1	mkrkdtlkdyrgksidqlqevkiellqqlfslrmqkgtgqlkknhlfksakrdiarintiiseknk*	7801.1	3900.55	963185-963385 Francisella tularensis subsp. holarctica strain B-8365 chromosome, complete genome
CP044005.1:96308	1	mkrkdtlkdyrgksidqlqevkiellqqlfslrmqkgtgqlkknhlfksakrdiarintiiseknk*	7801.1	3900.55	963084-963284 Francisella tularensis subsp. holarctica strain B-8364 chromosome, complete genome
CP048229.1:23853	1	mkrkdtlkdyrgksidqlqevkiellqqlfslrmqkgtgqlkknhlfksakrdiarintiiseknk*	7801.1	3900.55	238530-238730 Francisella tularensis subsp. holarctica strain A271_1 (FDC408) chromosome, complete genome
CP058274.1:23825	1	mkrkdtlkdyrgksidqlqevkiellqqlfslrmqkgtgqlkknhlfksakrdiarintiiseknk*	7801.1	3900.55	238255-238455 Francisella tularensis subsp. holarctica strain 12T0058 chromosome, complete genome
CP058275.1:23825	1	mkrkdtlkdyrgksidqlqevkiellqqlfslrmqkgtgqlkknhlfksakrdiarintiiseknk*	7801.1	3900.55	238258-238458 Francisella tularensis subsp. holarctica strain 12T0052 chromosome, complete genome
CP058301.1:23820	1	mkrkdtlkdyrgksidqlqevkiellqqlfslrmqkgtgqlkknhlfksakrdiarintiiseknk*	7801.1	3900.55	238201-238401 Francisella tularensis subsp. holarctica strain 08T0013 chromosome, complete genome
CP059299.1:85678	201	mkrkdtlkdyrgksidqlqevkiellqqlfslrmqkgtgqlkknhlfksakrdiarintiiseknk*	7801.1	3900.55	856787-856987 Francisella tularensis subsp. holarctica strain 19OD0758 chromosome
CP063128.1:96195	1	mkrkdtlkdyrgksidqlqevkiellqqlfslrmqkgtgqlkknhlfksakrdiarintiiseknk*	7801.1	3900.55	961950-962150 Francisella tularensis strain NR-28537 chromosome, complete genome
CP066295.1:23835	1	mkrkdtlkdyrgksidqlqevkiellqqlfslrmqkgtgqlkknhlfksakrdiarintiiseknk*	7801.1	3900.55	238358-238558 Francisella tularensis strain 15NIIEG chromosome, complete genome
CP073125.1:34176	1	mkrkdtlkdyrgksidqlqevkiellqqlfslrmqkgtgqlkknhlfksakrdiarintiiseknk*	7801.1	3900.55	341763-341963 Francisella tularensis subsp. holarctica strain 2015321842 chromosome, complete genome
CP089548.1:23825	1	mkrkdtlkdyrgksidqlqevkiellqqlfslrmqkgtgqlkknhlfksakrdiarintiiseknk*	7801.1	3900.55	238255-238455 Francisella tularensis strain NUS 3003ST chromosome, complete genome
CP089549.1:17556	201	mkrkdtlkdyrgksidqlqevkiellqqlfslrmqkgtgqlkknhlfksakrdiarintiiseknk*	7801.1	3900.55	1755678-1755878 Francisella tularensis subsp. holarctica strain FSC201 chromosome, complete genome
CP002557.1:24274	1	mkrkdtlkdyrvksidqlqeakiellqqlfslrmqkgtgqlkknhlfksakrdiarintiiseknk*	7815.1	3907.55	242744-242944 Francisella cf. novicida Fx1, complete genome
CP053850.1:15124	201	mkrndtlkdfrdksidqlqeakmellqqlfslrmqkgtgqlkknhlfksakrdiarintiiseknk*	7819	3909.5	1512410-1512610 Francisella noatunensis subsp. noatunensis FSC774 chromosome, complete genome
CP011923.2:21264	1	mkrndtlkdfrdksidqlqevkiellqqlfslrmqkgtgqlkknhlfksakrdiarintiiseknk*	7829	3914.5	212646-212846 Francisella orientalis strain FNO190 chromosome, complete genome
CP022938.1:21283	1	mkrndtlkdfrdksidqlqevkiellqqlfslrmqkgtgqlkknhlfksakrdiarintiiseknk*	7829	3914.5	212839-213039 Francisella orientalis strain FNO39 chromosome, complete genome
CP022939.1:21269	1	mkrndtlkdfrdksidqlqevkiellqqlfslrmqkgtgqlkknhlfksakrdiarintiiseknk*	7829	3914.5	212695-212895 Francisella orientalis strain FNO44 chromosome, complete genome
CP022940.1:21274	1	mkrndtlkdfrdksidqlqevkiellqqlfslrmqkgtgqlkknhlfksakrdiarintiiseknk*	7829	3914.5	212747-212947 Francisella orientalis strain FNO61 chromosome, complete genome
CP022941.1:21265	1	mkrndtlkdfrdksidqlqevkiellqqlfslrmqkgtgqlkknhlfksakrdiarintiiseknk*	7829	3914.5	212650-212850 Francisella orientalis strain FNO75 chromosome, complete genome
CP022942.1:21271	1	mkrndtlkdfrdksidqlqevkiellqqlfslrmqkgtgqlkknhlfksakrdiarintiiseknk*	7829	3914.5	212715-212915 Francisella orientalis strain FNO93 chromosome, complete genome
CP022943.1:21268	1	mkrndtlkdfrdksidqlqevkiellqqlfslrmqkgtgqlkknhlfksakrdiarintiiseknk*	7829	3914.5	212688-212888 Francisella orientalis strain FNO95 chromosome, complete genome
CP022944.1:21261	1	mkrndtlkdfrdksidqlqevkiellqqlfslrmqkgtgqlkknhlfksakrdiarintiiseknk*	7829	3914.5	212617-212817 Francisella noatunensis subsp. orientalis strain FNO111, complete genome
CP022945.1:21266	1	mkrndtlkdfrdksidqlqevkiellqqlfslrmqkgtgqlkknhlfksakrdiarintiiseknk*	7829	3914.5	212660-212860 Francisella noatunensis subsp. orientalis strain FNO117, complete genome
CP022946.1:21251	1	mkrndtlkdfrdksidqlqevkiellqqlfslrmqkgtgqlkknhlfksakrdiarintiiseknk*	7829	3914.5	212510-212710 Francisella noatunensis subsp. orientalis strain FNO135, complete genome
CP022947.1:21259	1	mkrndtlkdfrdksidqlqevkiellqqlfslrmqkgtgqlkknhlfksakrdiarintiiseknk*	7829	3914.5	212596-212796 Francisella noatunensis subsp. orientalis strain FNO137, complete genome
CP022948.1:21254	1	mkrndtlkdfrdksidqlqevkiellqqlfslrmqkgtgqlkknhlfksakrdiarintiiseknk*	7829	3914.5	212548-212748 Francisella noatunensis subsp. orientalis strain FNO191, complete genome
CP022949.1:21267	1	mkrndtlkdfrdksidqlqevkiellqqlfslrmqkgtgqlkknhlfksakrdiarintiiseknk*	7829	3914.5	212674-212874 Francisella noatunensis subsp. orientalis strain FNO205, complete genome
CP022950.1:21272	1	mkrndtlkdfrdksidqlqevkiellqqlfslrmqkgtgqlkknhlfksakrdiarintiiseknk*	7829	3914.5	212725-212925 Francisella noatunensis subsp. orientalis strain FNO215, complete genome
CP022951.1:21270	1	mkrndtlkdfrdksidqlqevkiellqqlfslrmqkgtgqlkknhlfksakrdiarintiiseknk*	7829	3914.5	212702-212902 Francisella noatunensis subsp. orientalis strain FNO222, complete genome
CP022952.1:21266	1	mkrndtlkdfrdksidqlqevkiellqqlfslrmqkgtgqlkknhlfksakrdiarintiiseknk*	7829	3914.5	212660-212860 Francisella noatunensis subsp. orientalis strain FNO364, complete genome
CP022953.1:21261	1	mkrndtlkdfrdksidqlqevkiellqqlfslrmqkgtgqlkknhlfksakrdiarintiiseknk*	7829	3914.5	212618-212818 Francisella noatunensis subsp. orientalis strain FNO371, complete genome

## Sheet: BolA
Genome		AA-sequence	Mw	Mz (2+)
CP010427.1:13325	234	mtkeqlkeiledslknctadvqsddnvhfaaiivteefndikskvkrqqlvyskineyilsgelhalsmktiaaneq*	8769.8	4384.9	133254-133487 Allofrancisella guangzhouensis strain 08HL01032 chromosome, complete genome
CP038241.1:20720	1	mtkeqlkeileeslknctadvqsddnvhftativaeefndikskvkrqqlvyskineyilsgelhalsmktiaaneq*	8771.8	4385.9	207202-207435 Allofrancisella inopinata strain SYSU YG23 chromosome, complete genome
CP038017.1:20651	1	mtkeqlkeileeslknctadvqsddnvhftativaeefndikskvkrqqlvyskineyilsgelhalsmktvaaneq*	8757.8	4378.9	206519-206752 Allofrancisella frigidaquae strain SYSU 10HL1970 chromosome, complete genome
AM233362.1:49608	237	mtkeqlkdilenslkncnadvqsdnnvhfsatiiaeefndmpskvkrqqlvyskinkyilsgelhaiamktiatnevk*	8854	4427	496092-496318 Francisella tularensis subsp. holarctica LVS complete genome
AP023459.1:11511	237	mtkeqlkdilenslkncnadvqsdnnvhfsatiiaeefndmpskvkrqqlvyskinkyilsgelhaiamktiatnevk*	8854	4427	115121-115347 Francisella tularensis subsp. holarctica NVF1 DNA, complete genome
AP023460.1:15735	1	mtkeqlkdilenslkncnadvqsdnnvhfsatiiaeefndmpskvkrqqlvyskinkyilsgelhaiamktiatnevk*	8854	4427	1573576-1573802 Francisella tularensis subsp. holarctica KU-1 DNA, complete genome
BK006741.1:49980	237	mtkeqlkdilenslkncnadvqsdnnvhfsatiiaeefndmpskvkrqqlvyskinkyilsgelhaiamktiatnevk*	8854	4427	499810-500036 TPA_asm: Francisella tularensis subsp. holarctica OSU18, complete genome
CP000437.1:49980	237	mtkeqlkdilenslkncnadvqsdnnvhfsatiiaeefndmpskvkrqqlvyskinkyilsgelhaiamktiatnevk*	8854	4427	499810-500036 Francisella tularensis subsp. holarctica OSU18, complete genome
CP000803.1:49794	237	mtkeqlkdilenslkncnadvqsdnnvhfsatiiaeefndmpskvkrqqlvyskinkyilsgelhaiamktiatnevk*	8854	4427	497952-498178 Francisella tularensis subsp. holarctica FTNF002-00, complete genome
CP003862.1:49803	237	mtkeqlkdilenslkncnadvqsdnnvhfsatiiaeefndmpskvkrqqlvyskinkyilsgelhaiamktiatnevk*	8854	4427	498041-498267 Francisella tularensis subsp. holarctica FSC200, complete genome
CP003932.1:49408	237	mtkeqlkdilenslkncnadvqsdnnvhfsatiiaeefndmpskvkrqqlvyskinkyilsgelhaiamktiatnevk*	8854	4427	494091-494317 Francisella tularensis subsp. holarctica F92, complete genome
CP007148.1:49280	237	mtkeqlkdilenslkncnadvqsdnnvhfsatiiaeefndmpskvkrqqlvyskinkyilsgelhaiamktiatnevk*	8854	4427	492817-493043 Francisella tularensis subsp. holarctica PHIT-FT049, complete genome
CP009693.1:16805	1	mtkeqlkdilenslkncnadvqsdnnvhfsatiiaeefndmpskvkrqqlvyskinkyilsgelhaiamktiatnevk*	8854	4427	168051-168277 Francisella tularensis subsp. holarctica strain FTT_1, complete genome
CP009694.1:12206	237	mtkeqlkdilenslkncnadvqsdnnvhfsatiiaeefndmpskvkrqqlvyskinkyilsgelhaiamktiatnevk*	8854	4427	1220654-1220880 Francisella tularensis subsp. holarctica LVS, complete genome
CP010288.1:72317	237	mtkeqlkdilenslkncnadvqsdnnvhfsatiiaeefndmpskvkrqqlvyskinkyilsgelhaiamktiatnevk*	8854	4427	723188-723414 Francisella tularensis subsp. holarctica strain VT68, complete genome
CP010289.1:48757	237	mtkeqlkdilenslkncnadvqsdnnvhfsatiiaeefndmpskvkrqqlvyskinkyilsgelhaiamktiatnevk*	8854	4427	487585-487811 Francisella tularensis subsp. holarctica strain 425, complete genome
CP011488.2:15049	1	mtkeqlkdilenslkncnadvqsdnnvhfsatiiaeefndmpskvkrqqlvyskinkyilsgelhaiamktiatnevk*	8854	4427	1504932-1505158 Francisella tularensis subsp. holarctica strain OR96-0246 chromosome
CP024807.1:49608	237	mtkeqlkdilenslkncnadvqsdnnvhfsatiiaeefndmpskvkrqqlvyskinkyilsgelhaiamktiatnevk*	8854	4427	496095-496321 Francisella tularensis subsp. holarctica strain Fth-Must chromosome
CP025778.1:49782	237	mtkeqlkdilenslkncnadvqsdnnvhfsatiiaeefndmpskvkrqqlvyskinkyilsgelhaiamktiatnevk*	8854	4427	497832-498058 Francisella tularensis strain 12T0050_FLI chromosome, complete genome
CP034466.1:33148	237	mtkeqlkdilenslkncnadvqsdnnvhfsatiiaeefndmpskvkrqqlvyskinkyilsgelhaiamktiatnevk*	8854	4427	331495-331721 Francisella tularensis strain FDAARGOS_599 chromosome, complete genome
CP034467.1:56095	1	mtkeqlkdilenslkncnadvqsdnnvhfsatiiaeefndmpskvkrqqlvyskinkyilsgelhaiamktiatnevk*	8854	4427	560959-561185 Francisella tularensis strain FDAARGOS_598 chromosome, complete genome
CP034468.1:11358	1	mtkeqlkdilenslkncnadvqsdnnvhfsatiiaeefndmpskvkrqqlvyskinkyilsgelhaiamktiatnevk*	8854	4427	1135801-1136027 Francisella tularensis strain FDAARGOS_595 chromosome, complete genome
CP044002.1:12209	237	mtkeqlkdilenslkncnadvqsdnnvhfsatiiaeefndmpskvkrqqlvyskinkyilsgelhaiamktiatnevk*	8854	4427	1220980-1221206 Francisella tularensis subsp. holarctica strain B-8367 chromosome, complete genome
CP044003.1:12209	237	mtkeqlkdilenslkncnadvqsdnnvhfsatiiaeefndmpskvkrqqlvyskinkyilsgelhaiamktiatnevk*	8854	4427	1220978-1221204 Francisella tularensis subsp. holarctica strain B-8366 chromosome, complete genome
CP044004.1:12214	237	mtkeqlkdilenslkncnadvqsdnnvhfsatiiaeefndmpskvkrqqlvyskinkyilsgelhaiamktiatnevk*	8854	4427	1221413-1221639 Francisella tularensis subsp. holarctica strain B-8365 chromosome, complete genome
CP044005.1:12211	237	mtkeqlkdilenslkncnadvqsdnnvhfsatiiaeefndmpskvkrqqlvyskinkyilsgelhaiamktiatnevk*	8854	4427	1221116-1221342 Francisella tularensis subsp. holarctica strain B-8364 chromosome, complete genome
CP048229.1:49803	237	mtkeqlkdilenslkncnadvqsdnnvhfsatiiaeefndmpskvkrqqlvyskinkyilsgelhaiamktiatnevk*	8854	4427	498046-498272 Francisella tularensis subsp. holarctica strain A271_1 (FDC408) chromosome, complete genome
CP058274.1:49775	237	mtkeqlkdilenslkncnadvqsdnnvhfsatiiaeefndmpskvkrqqlvyskinkyilsgelhaiamktiatnevk*	8854	4427	497768-497994 Francisella tularensis subsp. holarctica strain 12T0058 chromosome, complete genome
CP058275.1:49791	237	mtkeqlkdilenslkncnadvqsdnnvhfsatiiaeefndmpskvkrqqlvyskinkyilsgelhaiamktiatnevk*	8854	4427	497923-498149 Francisella tularensis subsp. holarctica strain 12T0052 chromosome, complete genome
CP058301.1:49782	237	mtkeqlkdilenslkncnadvqsdnnvhfsatiiaeefndmpskvkrqqlvyskinkyilsgelhaiamktiatnevk*	8854	4427	497837-498063 Francisella tularensis subsp. holarctica strain 08T0013 chromosome, complete genome
CP059299.1:59710	1	mtkeqlkdilenslkncnadvqsdnnvhfsatiiaeefndmpskvkrqqlvyskinkyilsgelhaiamktiatnevk*	8854	4427	597106-597332 Francisella tularensis subsp. holarctica strain 19OD0758 chromosome
CP063128.1:12189	237	mtkeqlkdilenslkncnadvqsdnnvhfsatiiaeefndmpskvkrqqlvyskinkyilsgelhaiamktiatnevk*	8854	4427	1218978-1219204 Francisella tularensis strain NR-28537 chromosome, complete genome
CP066295.1:49585	237	mtkeqlkdilenslkncnadvqsdnnvhfsatiiaeefndmpskvkrqqlvyskinkyilsgelhaiamktiatnevk*	8854	4427	495865-496091 Francisella tularensis strain 15NIIEG chromosome, complete genome
CP073125.1:16745	1	mtkeqlkdilenslkncnadvqsdnnvhfsatiiaeefndmpskvkrqqlvyskinkyilsgelhaiamktiatnevk*	8854	4427	1674587-1674813 Francisella tularensis subsp. holarctica strain 2015321842 chromosome, complete genome
CP089548.1:49775	237	mtkeqlkdilenslkncnadvqsdnnvhfsatiiaeefndmpskvkrqqlvyskinkyilsgelhaiamktiatnevk*	8854	4427	497768-497994 Francisella tularensis strain NUS 3003ST chromosome, complete genome
CP089549.1:14961	1	mtkeqlkdilenslkncnadvqsdnnvhfsatiiaeefndmpskvkrqqlvyskinkyilsgelhaiamktiatnevk*	8854	4427	1496139-1496365 Francisella tularensis subsp. holarctica strain FSC201 chromosome, complete genome
CP012092.1:16782	237	mtkeqlkdilenslkncnadvqsdnnvhfsatiiaeefndmpskvkrqqlvyskinkyilsrelhaiamktiatnevk*	8953.1	4476.55	1678227-1678453 Francisella tularensis strain T01 genome
CP002557.1:31556	237	mtkeqlkdilenslkncsadvqsddnvhfsatiiaeefndmpskvkrqqlvyskineyilsgelhaiamktiatnevk*	8828.9	4414.45	315577-315803 Francisella cf. novicida Fx1, complete genome
CP009353.1:38151	1	mtkeqlkdilenslkncsadvqsddnvhfsatiiaeefndmpskvkrqqlvyskineyilsgelhaiamktiatnevk*	8828.9	4414.45	381518-381744 Francisella tularensis subsp. novicida F6168, complete genome
CP009653.1:33552	237	mtkeqlkdilenslkncsadvqsddnvhfsatiiaeefndmpskvkrqqlvyskineyilsgelhaiamktiatnevk*	8828.9	4414.45	335536-335762 Francisella tularensis subsp. novicida strain AL97-2214, complete genome
CP010103.1:17788	1	mtkeqlkdilenslkncsadvqsddnvhfsatiiaeefndmpskvkrqqlvyskineyilsgelhaiamktiatnevk*	8828.9	4414.45	1778811-1779037 Francisella tularensis subsp. novicida strain DPG 3A-IS chromosome, complete genome
CP010446.2:16766	1	mtkeqlkdilenslkncsadvqsddnvhfsatiiaeefndmpskvkrqqlvyskinkyilsgelhaiamktiatnevk*	8827.9	4413.95	1676672-1676898 Francisella tularensis subsp. tularensis str. SCHU S4 substr. NR-28534, complete genome
AJ749949.2:16767	1	mtkeqlkdilenslkncsadvqsddnvhfsatiiaeefndmpskvkrqqlvyskinkyilsgelhaiamktiatnevk*	8827.9	4413.95	1676756-1676982 Francisella tularensis subsp. tularensis SCHU S4 complete genome
AM286280.1:16765	1	mtkeqlkdilenslkncsadvqsddnvhfsatiiaeefndmpskvkrqqlvyskinkyilsgelhaiamktiatnevk*	8827.9	4413.95	1676597-1676823 Francisella tularensis subsp. tularensis strain FSC 198 complete genome
CP000439.1:33323	237	mtkeqlkdilenslkncsadvqsddnvhfsatiiaeefndmpskvkrqqlvyskinkyilsgelhaiamktiatnevk*	8827.9	4413.95	333248-333474 Francisella tularensis subsp. novicida U112, complete genome
CP000608.1:32365	237	mtkeqlkdilenslkncsadvqsddnvhfsatiiaeefndmpskvkrqqlvyskinkyilsgelhaiamktiatnevk*	8827.9	4413.95	323662-323888 Francisella tularensis subsp. tularensis WY96-3418, complete genome
CP000915.1:34833	1	mtkeqlkdilenslkncsadvqsddnvhfsatiiaeefndmpskvkrqqlvyskinkyilsgelhaiamktiatnevk*	8827.9	4413.95	348336-348562 Francisella tularensis subsp. mediasiatica FSC147, complete genome
CP001633.1:16095	1	mtkeqlkdilenslkncsadvqsddnvhfsatiiaeefndmpskvkrqqlvyskinkyilsgelhaiamktiatnevk*	8827.9	4413.95	1609569-1609795 Francisella tularensis subsp. tularensis NE061598, complete genome
CP003048.2:17524	1	mtkeqlkdilenslkncsadvqsddnvhfsatiiaeefndmpskvkrqqlvyskinkyilsgelhaiamktiatnevk*	8827.9	4413.95	1752468-1752694 Francisella tularensis subsp. tularensis TIGB03 chromosome, complete genome
CP003049.2:16762	1	mtkeqlkdilenslkncsadvqsddnvhfsatiiaeefndmpskvkrqqlvyskinkyilsgelhaiamktiatnevk*	8827.9	4413.95	1676288-1676514 Francisella tularensis subsp. tularensis TI0902 chromosome, complete genome
CP009607.1:55631	1	mtkeqlkdilenslkncsadvqsddnvhfsatiiaeefndmpskvkrqqlvyskinkyilsgelhaiamktiatnevk*	8827.9	4413.95	556312-556538 Francisella tularensis subsp. novicida D9876, complete genome
CP009633.1:17972	1	mtkeqlkdilenslkncsadvqsddnvhfsatiiaeefndmpskvkrqqlvyskinkyilsgelhaiamktiatnevk*	8827.9	4413.95	1797287-1797513 Francisella tularensis subsp. novicida U112, complete genome
CP009682.1:29791	237	mtkeqlkdilenslkncsadvqsddnvhfsatiiaeefndmpskvkrqqlvyskinkyilsgelhaiamktiatnevk*	8827.9	4413.95	297929-298155 Francisella tularensis subsp. novicida strain AZ06-7470, complete genome
CP009753.1:32376	237	mtkeqlkdilenslkncsadvqsddnvhfsatiiaeefndmpskvkrqqlvyskinkyilsgelhaiamktiatnevk*	8827.9	4413.95	323771-323997 Francisella tularensis subsp. tularensis WY-00W4114, complete genome
CP010115.1:64252	237	mtkeqlkdilenslkncsadvqsddnvhfsatiiaeefndmpskvkrqqlvyskinkyilsgelhaiamktiatnevk*	8827.9	4413.95	642537-642763 Francisella tularensis subsp. tularensis strain NIH B-38, complete genome
CP010287.1:14323	1	mtkeqlkdilenslkncsadvqsddnvhfsatiiaeefndmpskvkrqqlvyskinkyilsgelhaiamktiatnevk*	8827.9	4413.95	1432396-1432622 Francisella tularensis subsp. tularensis strain Scherm genome
CP010290.1:10307	237	mtkeqlkdilenslkncsadvqsddnvhfsatiiaeefndmpskvkrqqlvyskinkyilsgelhaiamktiatnevk*	8827.9	4413.95	1030801-1031027 Francisella tularensis subsp. tularensis SCHU S4, complete genome
CP012037.1:11781	237	mtkeqlkdilenslkncsadvqsddnvhfsatiiaeefndmpskvkrqqlvyskinkyilsgelhaiamktiatnevk*	8827.9	4413.95	1178148-1178374 Francisella tularensis subsp. tularensis strain WY96 chromosome, complete genome
CP012372.1:16764	1	mtkeqlkdilenslkncsadvqsddnvhfsatiiaeefndmpskvkrqqlvyskinkyilsgelhaiamktiatnevk*	8827.9	4413.95	1676455-1676681 Francisella tularensis subsp. tularensis MA00-2987, complete genome
CP013853.1:17788	1	mtkeqlkdilenslkncsadvqsddnvhfsatiiaeefndmpskvkrqqlvyskinkyilsgelhaiamktiatnevk*	8827.9	4413.95	1778894-1779120 Francisella tularensis strain Schu4 F. tul Mut-127 genome
CP016635.1:31549	237	mtkeqlkdilenslkncsadvqsddnvhfsatiiaeefndmpskvkrqqlvyskinkyilsgelhaiamktiatnevk*	8827.9	4413.95	315503-315729 Francisella tularensis subsp. novicida PA10-7858, complete genome
CP021490.1:18782	1	mtkeqlkdilenslkncsadvqsddnvhfsatiiaeefndmpskvkrqqlvyskinkyilsgelhaiamktiatnevk*	8827.9	4413.95	1878223-1878449 Francisella tularensis subsp. novicida strain TCH2015 chromosome, complete genome
CP058276.1:16767	1	mtkeqlkdilenslkncsadvqsddnvhfsatiiaeefndmpskvkrqqlvyskinkyilsgelhaiamktiatnevk*	8827.9	4413.95	1676720-1676946 Francisella tularensis subsp. tularensis isolate FSC237 chromosome, complete genome
CP073120.1:16766	1	mtkeqlkdilenslkncsadvqsddnvhfsatiiaeefndmpskvkrqqlvyskinkyilsgelhaiamktiatnevk*	8827.9	4413.95	1676649-1676875 Francisella tularensis strain 2017314593 chromosome, complete genome
CP073121.1:16765	1	mtkeqlkdilenslkncsadvqsddnvhfsatiiaeefndmpskvkrqqlvyskinkyilsgelhaiamktiatnevk*	8827.9	4413.95	1676508-1676734 Francisella tularensis strain 2016320786 chromosome, complete genome
CP073122.1:16751	1	mtkeqlkdilenslkncsadvqsddnvhfsatiiaeefndmpskvkrqqlvyskinkyilsgelhaiamktiatnevk*	8827.9	4413.95	1675125-1675351 Francisella tularensis strain 2017317779 chromosome, complete genome
CP073123.1:16718	1	mtkeqlkdilenslkncsadvqsddnvhfsatiiaeefndmpskvkrqqlvyskinkyilsgelhaiamktiatnevk*	8827.9	4413.95	1671812-1672038 Francisella tularensis strain 2014313438 chromosome, complete genome
CP073124.1:16762	1	mtkeqlkdilenslkncsadvqsddnvhfsatiiaeefndmpskvkrqqlvyskinkyilsgelhaiamktiatnevk*	8827.9	4413.95	1676213-1676439 Francisella tularensis strain 2015315990 chromosome, complete genome
CP073126.1:16767	1	mtkeqlkdilenslkncsadvqsddnvhfsatiiaeefndmpskvkrqqlvyskinkyilsgelhaiamktiatnevk*	8827.9	4413.95	1676720-1676946 Francisella tularensis strain COLL chromosome, complete genome
CP073127.1:16765	1	mtkeqlkdilenslkncsadvqsddnvhfsatiiaeefndmpskvkrqqlvyskinkyilsgelhaiamktiatnevk*	8827.9	4413.95	1676591-1676817 Francisella tularensis strain Scherm chromosome, complete genome
CP073128.1:16765	1	mtkeqlkdilenslkncsadvqsddnvhfsatiiaeefndmpskvkrqqlvyskinkyilsgelhaiamktiatnevk*	8827.9	4413.95	1676581-1676807 Francisella tularensis strain Schu S4 chromosome, complete genome
CP073129.1:16757	1	mtkeqlkdilenslkncsadvqsddnvhfsatiiaeefndmpskvkrqqlvyskinkyilsgelhaiamktiatnevk*	8827.9	4413.95	1675731-1675957 Francisella tularensis strain Schu S4_249 chromosome, complete genome
CP089550.1:16766	1	mtkeqlkdilenslkncsadvqsddnvhfsatiiaeefndmpskvkrqqlvyskinkyilsgelhaiamktiatnevk*	8827.9	4413.95	1676617-1676843 Francisella tularensis strain FAM SR-2 chromosome, complete genome
CP016930.1:14907	1	mtkeqlkdilenslknctadvqsddnvhfsatiiaeefndiaskvkrqqlvyskineyilsgelhaiamktiatnevk*	8798.8	4399.4	1490719-1490945 Francisella sp. MA067296, complete genome
CP022375.1:14931	1	mtkeqlkdilenslknctadvqsddnvhfsatiiaeefndiaskvkrqqlvyskineyilsgelhaiamktiatnevk*	8798.8	4399.4	1493129-1493355 Francisella opportunistica strain 14-2155 chromosome, complete genome
CP022376.1:14974	1	mtkeqlkdilenslknctadvqsddnvhfsatiiaeefndiaskvkrqqlvyskineyilsgelhaiamktiatnevk*	8798.8	4399.4	1497493-1497719 Francisella opportunistica strain MA06-7296 chromosome, complete genome
CP022377.1:15010	1	mtkeqlkdilenslknctadvqsddnvhfsatiiaeefndiaskvkrqqlvyskineyilsgelhaiamktiatnevk*	8798.8	4399.4	1501045-1501271 Francisella opportunistica strain PA05-1188 chromosome, complete genome
CP012505.1:11352	1	mtkeqlkdilenslknctadvqsddnvhfsatiiaeefndmpskvkrqqlvyskinkyilsgelhaiamqtiatneak*	8813.9	4406.95	1135227-1135453 Francisella persica ATCC VR-331 strain FSC845 chromosome, complete genome
CP013022.1:21837	1	mtkeqlkdilenslknctadvqsddnvhfsatiiaeefndmpskvkrqqlvyskinkyilsgelhaiamqtiatneak*	8813.9	4406.95	218373-218599 Francisella persica ATCC VR-331 chromosome, complete genome
CP011921.2:28501	237	mtkeqlkdilensltncnadiqsddnvhfsatiiaddfndmkskvkrqqlvyskineyiisgelhaiamktiatnevk*	8845.9	4422.95	285028-285254 Francisella orientalis FNO12 chromosome, complete genome
CP011922.2:28503	237	mtkeqlkdilensltncnadiqsddnvhfsatiiaddfndmkskvkrqqlvyskineyiisgelhaiamktiatnevk*	8845.9	4422.95	285040-285266 Francisella orientalis FNO24 chromosome, complete genome
CP011923.2:28507	237	mtkeqlkdilensltncnadiqsddnvhfsatiiaddfndmkskvkrqqlvyskineyiisgelhaiamktiatnevk*	8845.9	4422.95	285084-285310 Francisella orientalis strain FNO190 chromosome, complete genome
CP022938.1:28527	237	mtkeqlkdilensltncnadiqsddnvhfsatiiaddfndmkskvkrqqlvyskineyiisgelhaiamktiatnevk*	8845.9	4422.95	285283-285509 Francisella orientalis strain FNO39 chromosome, complete genome
CP022939.1:28512	237	mtkeqlkdilensltncnadiqsddnvhfsatiiaddfndmkskvkrqqlvyskineyiisgelhaiamktiatnevk*	8845.9	4422.95	285134-285360 Francisella orientalis strain FNO44 chromosome, complete genome
CP022940.1:28517	237	mtkeqlkdilensltncnadiqsddnvhfsatiiaddfndmkskvkrqqlvyskineyiisgelhaiamktiatnevk*	8845.9	4422.95	285187-285413 Francisella orientalis strain FNO61 chromosome, complete genome
CP022941.1:28507	237	mtkeqlkdilensltncnadiqsddnvhfsatiiaddfndmkskvkrqqlvyskineyiisgelhaiamktiatnevk*	8845.9	4422.95	285085-285311 Francisella orientalis strain FNO75 chromosome, complete genome
CP022942.1:28514	237	mtkeqlkdilensltncnadiqsddnvhfsatiiaddfndmkskvkrqqlvyskineyiisgelhaiamktiatnevk*	8845.9	4422.95	285151-285377 Francisella orientalis strain FNO93 chromosome, complete genome
CP022943.1:28511	237	mtkeqlkdilensltncnadiqsddnvhfsatiiaddfndmkskvkrqqlvyskineyiisgelhaiamktiatnevk*	8845.9	4422.95	285122-285348 Francisella orientalis strain FNO95 chromosome, complete genome
CP022944.1:28504	237	mtkeqlkdilensltncnadiqsddnvhfsatiiaddfndmkskvkrqqlvyskineyiisgelhaiamktiatnevk*	8845.9	4422.95	285055-285281 Francisella noatunensis subsp. orientalis strain FNO111, complete genome
CP022945.1:28508	237	mtkeqlkdilensltncnadiqsddnvhfsatiiaddfndmkskvkrqqlvyskineyiisgelhaiamktiatnevk*	8845.9	4422.95	285098-285324 Francisella noatunensis subsp. orientalis strain FNO117, complete genome
CP022946.1:28493	237	mtkeqlkdilensltncnadiqsddnvhfsatiiaddfndmkskvkrqqlvyskineyiisgelhaiamktiatnevk*	8845.9	4422.95	284948-285174 Francisella noatunensis subsp. orientalis strain FNO135, complete genome
CP022947.1:28501	237	mtkeqlkdilensltncnadiqsddnvhfsatiiaddfndmkskvkrqqlvyskineyiisgelhaiamktiatnevk*	8845.9	4422.95	285029-285255 Francisella noatunensis subsp. orientalis strain FNO137, complete genome
CP022948.1:28497	237	mtkeqlkdilensltncnadiqsddnvhfsatiiaddfndmkskvkrqqlvyskineyiisgelhaiamktiatnevk*	8845.9	4422.95	284980-285206 Francisella noatunensis subsp. orientalis strain FNO191, complete genome
CP022949.1:28510	237	mtkeqlkdilensltncnadiqsddnvhfsatiiaddfndmkskvkrqqlvyskineyiisgelhaiamktiatnevk*	8845.9	4422.95	285114-285340 Francisella noatunensis subsp. orientalis strain FNO205, complete genome
CP022950.1:28515	237	mtkeqlkdilensltncnadiqsddnvhfsatiiaddfndmkskvkrqqlvyskineyiisgelhaiamktiatnevk*	8845.9	4422.95	285167-285393 Francisella noatunensis subsp. orientalis strain FNO215, complete genome
CP022951.1:28513	237	mtkeqlkdilensltncnadiqsddnvhfsatiiaddfndmkskvkrqqlvyskineyiisgelhaiamktiatnevk*	8845.9	4422.95	285141-285367 Francisella noatunensis subsp. orientalis strain FNO222, complete genome
CP022952.1:28509	237	mtkeqlkdilensltncnadiqsddnvhfsatiiaddfndmkskvkrqqlvyskineyiisgelhaiamktiatnevk*	8845.9	4422.95	285100-285326 Francisella noatunensis subsp. orientalis strain FNO364, complete genome
CP022953.1:28504	237	mtkeqlkdilensltncnadiqsddnvhfsatiiaddfndmkskvkrqqlvyskineyiisgelhaiamktiatnevk*	8845.9	4422.95	285058-285284 Francisella noatunensis subsp. orientalis strain FNO371, complete genome
CP018093.1:29519	237	mtkeqlkdilensltncsadiqsddnvhfsatiiaeefndmpskvkrqqlvyskineyilsgelhaiamktiatnevk*	8815.8	4407.9	295206-295432 Francisella hispaniensis FSC454, complete genome
CP002558.1:29647	237	mtkeqlkdilensltncsvdiqsddnvhfsatiiaeefndmpskvkrqqlvyskineyilsgelhaiamktiatnevk*	8843.9	4421.95	296480-296706 Francisella cf. novicida 3523, complete genome

[truncated: 7 more sheets: 50S-L27, 50S-L34, RNA-polymΩ, PAP2, Hu-beta, GroES, PPiso]
